# Supplementary material for: The BIOPREVENT machine-learning algorithm predicts chronic graft-versus-host disease and mortality risk using posttransplant biomarkers
Source: J Clin Invest. 2026 Feb 16;136(4):e195228. doi: 10.1172/JCI195228 (PMC12904722; doi:10.1172/JCI195228)
Supplement: Supporting data values [file jci-136-195228-s294.xlsx]

## Sheet: Figure2A
Method	Time Point	AUC_estimate
Group SCAD	Day 180	0.602252
Group SCAD	Day 270	0.645671
Group SCAD	Day 360	0.665725
Group SCAD	Day 540	0.602442
Adaptive Group Lasso	Day 180	0.645831
Adaptive Group Lasso	Day 270	0.653874
Adaptive Group Lasso	Day 360	0.666901
Adaptive Group Lasso	Day 540	0.613916
CoxXGBoost	Day 180	0.626066
CoxXGBoost	Day 270	0.671728
CoxXGBoost	Day 360	0.687241
CoxXGBoost	Day 540	0.649632
Rand Comp Risk Forest	Day 180	0.636349
Rand Comp Risk Forest	Day 270	0.637162
Rand Comp Risk Forest	Day 360	0.683828
Rand Comp Risk Forest	Day 540	0.641507
Oblique Rand Surv Forest	Day 180	0.640521
Oblique Rand Surv Forest	Day 270	0.631748
Oblique Rand Surv Forest	Day 360	0.656435
Oblique Rand Surv Forest	Day 540	0.620567
BART	Day 180	0.660749
BART	Day 270	0.667372
BART	Day 360	0.67936
BART	Day 540	0.633109
DeepSurv	Day 180	0.565875
DeepSurv	Day 270	0.578356
DeepSurv	Day 360	0.624055
DeepSurv	Day 540	0.592353
DeepHit	Day 180	0.571464
DeepHit	Day 270	0.625071
DeepHit	Day 360	0.677989
DeepHit	Day 540	0.640779
Clinical Vars Only	Day 180	0.584535
Clinical Vars Only	Day 270	0.610681
Clinical Vars Only	Day 360	0.636199
Clinical Vars Only	Day 540	0.580839

## Sheet: Figure2B
Variable	Importance Metric
IL17	0.0111975
IL1RL1	0.0157993
DKK3	0.0183955
CD163	0.0259647
CXCL10	0.0282603
ATG	0.0382259
Prior_aGVHD	0.0551502
HLA_match	0.0565373
CXCL9	0.0582551
MMP3	0.0596243
Sex_mismatch	0.0702051
Cond_intensity	0.0898416
Age	0.0979897
GVHD_prophy	0.101443
Gft_source	0.121617
Disease	0.151493

## Sheet: Figure3A
Method	Time Point	AUC_estimate
Group SCAD	Day 180	0.572382
Group SCAD	Day 270	0.646848
Group SCAD	Day 360	0.630273
Group SCAD	Day 540	0.592874
Adaptive Group Lasso	Day 180	0.597875
Adaptive Group Lasso	Day 270	0.645527
Adaptive Group Lasso	Day 360	0.619853
Adaptive Group Lasso	Day 540	0.585959
CoxXGBoost	Day 180	0.632012
CoxXGBoost	Day 270	0.670414
CoxXGBoost	Day 360	0.661303
CoxXGBoost	Day 540	0.636261
Rand Comp Risk Forest	Day 180	0.618241
Rand Comp Risk Forest	Day 270	0.643486
Rand Comp Risk Forest	Day 360	0.611974
Rand Comp Risk Forest	Day 540	0.586513
Oblique Rand Surv Forest	Day 180	0.624726
Oblique Rand Surv Forest	Day 270	0.655968
Oblique Rand Surv Forest	Day 360	0.636746
Oblique Rand Surv Forest	Day 540	0.597256
BART	Day 180	0.648098
BART	Day 270	0.653635
BART	Day 360	0.630175
BART	Day 540	0.583048
DeepSurv	Day 180	0.574206
DeepSurv	Day 270	0.640653
DeepSurv	Day 360	0.646398
DeepSurv	Day 540	0.603604
DeepHit	Day 180	0.594679
DeepHit	Day 270	0.653878
DeepHit	Day 360	0.648673
DeepHit	Day 540	0.63208
Clinical Vars Only	Day 180	0.603715
Clinical Vars Only	Day 270	0.632332
Clinical Vars Only	Day 360	0.609087
Clinical Vars Only	Day 540	0.564617

## Sheet: Figure3B
Variable	Importance Metric
CXCL9	0.0142689
CD163	0.0179849
CXCL10	0.0221463
IL1RL1	0.0242357
DKK3	0.0310253
Age	0.0334801
HLA_match	0.0385979
IL17	0.0408046
ATG	0.0575731
Cond_intensity	0.0593818
Sex_mismatch	0.0744617
Prior_aGVHD	0.0875206
MMP3	0.107136
GVHD_prophy	0.109871
Gft_source	0.115113
Disease	0.166399

## Sheet: Figure4A
Method	Time Point	AUC_estimate
Group SCAD	Day 180	0.847083
Group SCAD	Day 270	0.816974
Group SCAD	Day 360	0.750322
Group SCAD	Day 540	0.70883
Adaptive Group Lasso	Day 180	0.878425
Adaptive Group Lasso	Day 270	0.828931
Adaptive Group Lasso	Day 360	0.773833
Adaptive Group Lasso	Day 540	0.738043
CoxXGBoost	Day 180	0.748271
CoxXGBoost	Day 270	0.757799
CoxXGBoost	Day 360	0.743587
CoxXGBoost	Day 540	0.737886
Rand Comp Risk Forest	Day 180	0.886641
Rand Comp Risk Forest	Day 270	0.808676
Rand Comp Risk Forest	Day 360	0.783684
Rand Comp Risk Forest	Day 540	0.745949
Oblique Rand Surv Forest	Day 180	0.906681
Oblique Rand Surv Forest	Day 270	0.808196
Oblique Rand Surv Forest	Day 360	0.773922
Oblique Rand Surv Forest	Day 540	0.730034
BART	Day 180	0.81741
BART	Day 270	0.801097
BART	Day 360	0.769374
BART	Day 540	0.742782
DeepSurv	Day 180	0.855189
DeepSurv	Day 270	0.787328
DeepSurv	Day 360	0.73975
DeepSurv	Day 540	0.675883
DeepHit	Day 180	0.795627
DeepHit	Day 270	0.801102
DeepHit	Day 360	0.7769
DeepHit	Day 540	0.753958
Clinical Vars Only	Day 180	0.678053
Clinical Vars Only	Day 270	0.657062
Clinical Vars Only	Day 360	0.649633
Clinical Vars Only	Day 540	0.652134

## Sheet: Figure4B
Variable	Importance Metric
CXCL9	0.0151396
CXCL10	0.0183143
MMP3	0.0237106
DKK3	0.0247929
IL17	0.0250828
Gft_source	0.0349248
ATG	0.0475669
Sex_mismatch	0.0499958
CD163	0.0555712
Cond_intensity	0.057742
Prior_aGVHD	0.0647228
HLA_match	0.0751662
GVHD_prophy	0.101534
Disease	0.105276
Age	0.131118
IL1RL1	0.169342

## Sheet: Figure5A
Group	Object	Time Point (Days)	Cumulative Incidence	Lower 95% CL	Upper 95% CL	N at Risk
Low Risk	Cumulative Incidence Curve	0	0	NA	NA	NA
Low Risk	Cumulative Incidence Curve	97.1197	0.00613497	0.00056689	0.0310886	NA
Low Risk	Cumulative Incidence Curve	98.1209	0.0122699	0.00243478	0.040037	NA
Low Risk	Cumulative Incidence Curve	100.123	0.0184049	0.00504491	0.0489193	NA
Low Risk	Cumulative Incidence Curve	102.126	0.0184049	0.00504491	0.0489193	NA
Low Risk	Cumulative Incidence Curve	107.132	0.0245399	0.00811996	0.0575213	NA
Low Risk	Cumulative Incidence Curve	109.134	0.0245399	0.00811996	0.0575213	NA
Low Risk	Cumulative Incidence Curve	110.136	0.0245399	0.00811996	0.0575213	NA
Low Risk	Cumulative Incidence Curve	111.137	0.0306748	0.0115214	0.0658811	NA
Low Risk	Cumulative Incidence Curve	112.138	0.0368098	0.0151687	0.0740437	NA
Low Risk	Cumulative Incidence Curve	114.141	0.0429448	0.0190104	0.0820441	NA
Low Risk	Cumulative Incidence Curve	117.144	0.0490798	0.0230112	0.0899087	NA
Low Risk	Cumulative Incidence Curve	121.149	0.0552147	0.0271455	0.0976576	NA
Low Risk	Cumulative Incidence Curve	121.75	0.0552147	0.0271455	0.0976576	NA
Low Risk	Cumulative Incidence Curve	124.153	0.0613914	0.031415	0.105376	NA
Low Risk	Cumulative Incidence Curve	125.154	0.0675681	0.0357857	0.113004	NA
Low Risk	Cumulative Incidence Curve	132.163	0.0737448	0.0402457	0.12055	NA
Low Risk	Cumulative Incidence Curve	133.164	0.0860982	0.0493967	0.135431	NA
Low Risk	Cumulative Incidence Curve	136.168	0.0922749	0.0540731	0.14278	NA
Low Risk	Cumulative Incidence Curve	139.171	0.0922749	0.0540731	0.14278	NA
Low Risk	Cumulative Incidence Curve	147.181	0.0922749	0.0540731	0.14278	NA
Low Risk	Cumulative Incidence Curve	152.188	0.104628	0.0635998	0.157319	NA
Low Risk	Cumulative Incidence Curve	154.19	0.104628	0.0635998	0.157319	NA
Low Risk	Cumulative Incidence Curve	155.191	0.104628	0.0635998	0.157319	NA
Low Risk	Cumulative Incidence Curve	162.2	0.11085	0.0684685	0.164583	NA
Low Risk	Cumulative Incidence Curve	164.202	0.123295	0.0783469	0.17898	NA
Low Risk	Cumulative Incidence Curve	165.204	0.123295	0.0783469	0.17898	NA
Low Risk	Cumulative Incidence Curve	171.211	0.129517	0.0833505	0.186118	NA
Low Risk	Cumulative Incidence Curve	180.222	0.135739	0.0883937	0.19322	NA
Low Risk	Cumulative Incidence Curve	182.225	0.141961	0.0934741	0.200286	NA
Low Risk	Cumulative Incidence Curve	182.625	0.141961	0.0934741	0.200286	NA
Low Risk	Cumulative Incidence Curve	185.228	0.148283	0.0986543	0.207457	NA
Low Risk	Cumulative Incidence Curve	190.234	0.154604	0.10387	0.214594	NA
Low Risk	Cumulative Incidence Curve	197.243	0.154604	0.10387	0.214594	NA
Low Risk	Cumulative Incidence Curve	200.247	0.160926	0.109118	0.221699	NA
Low Risk	Cumulative Incidence Curve	201.248	0.167248	0.114399	0.228774	NA
Low Risk	Cumulative Incidence Curve	209.258	0.167248	0.114399	0.228774	NA
Low Risk	Cumulative Incidence Curve	210.259	0.173569	0.11971	0.235819	NA
Low Risk	Cumulative Incidence Curve	213.263	0.179891	0.12505	0.242837	NA
Low Risk	Cumulative Incidence Curve	221.273	0.186213	0.130418	0.249827	NA
Low Risk	Cumulative Incidence Curve	225.278	0.192534	0.135812	0.256792	NA
Low Risk	Cumulative Incidence Curve	226.279	0.198856	0.141233	0.263733	NA
Low Risk	Cumulative Incidence Curve	237.292	0.205178	0.146678	0.270649	NA
Low Risk	Cumulative Incidence Curve	238.294	0.2115	0.152148	0.277543	NA
Low Risk	Cumulative Incidence Curve	243.5	0.2115	0.152148	0.277543	NA
Low Risk	Cumulative Incidence Curve	245.302	0.2115	0.152148	0.277543	NA
Low Risk	Cumulative Incidence Curve	246.303	0.217878	0.157681	0.284488	NA
Low Risk	Cumulative Incidence Curve	248.306	0.224257	0.163237	0.291411	NA
Low Risk	Cumulative Incidence Curve	251.31	0.230635	0.168815	0.298312	NA
Low Risk	Cumulative Incidence Curve	261.322	0.237014	0.174416	0.305191	NA
Low Risk	Cumulative Incidence Curve	270.333	0.243393	0.180037	0.312051	NA
Low Risk	Cumulative Incidence Curve	273.938	0.243393	0.180037	0.312051	NA
Low Risk	Cumulative Incidence Curve	274.338	0.249833	0.185724	0.318968	NA
Low Risk	Cumulative Incidence Curve	276.34	0.256273	0.191431	0.325865	NA
Low Risk	Cumulative Incidence Curve	279.344	0.262713	0.197159	0.332742	NA
Low Risk	Cumulative Incidence Curve	280.345	0.269152	0.202906	0.339599	NA
Low Risk	Cumulative Incidence Curve	282.348	0.275592	0.208672	0.346438	NA
Low Risk	Cumulative Incidence Curve	283.349	0.282032	0.214458	0.353259	NA
Low Risk	Cumulative Incidence Curve	286.353	0.288472	0.220261	0.360062	NA
Low Risk	Cumulative Incidence Curve	287.354	0.288472	0.220261	0.360062	NA
Low Risk	Cumulative Incidence Curve	292.36	0.294912	0.226083	0.366847	NA
Low Risk	Cumulative Incidence Curve	307.379	0.301352	0.231923	0.373615	NA
Low Risk	Cumulative Incidence Curve	308.38	0.307792	0.23778	0.380367	NA
Low Risk	Cumulative Incidence Curve	309.381	0.314232	0.243654	0.387101	NA
Low Risk	Cumulative Incidence Curve	318.392	0.320672	0.249544	0.39382	NA
Low Risk	Cumulative Incidence Curve	334.812	0.320672	0.249544	0.39382	NA
Low Risk	Cumulative Incidence Curve	339.418	0.320672	0.249544	0.39382	NA
Low Risk	Cumulative Incidence Curve	350.432	0.320672	0.249544	0.39382	NA
Low Risk	Cumulative Incidence Curve	353.435	0.327184	0.255506	0.400609	NA
Low Risk	Cumulative Incidence Curve	364.449	0.327184	0.255506	0.400609	NA
Low Risk	Cumulative Incidence Curve	365.25	0.327184	0.255506	0.400609	NA
Low Risk	Cumulative Incidence Curve	368.454	0.334552	0.262116	0.408434	NA
Low Risk	Cumulative Incidence Curve	369.455	0.34192	0.268753	0.41623	NA
Low Risk	Cumulative Incidence Curve	378.466	0.349289	0.275415	0.423999	NA
Low Risk	Cumulative Incidence Curve	387.477	0.356657	0.282102	0.43174	NA
Low Risk	Cumulative Incidence Curve	389.48	0.356657	0.282102	0.43174	NA
Low Risk	Cumulative Incidence Curve	395.688	0.356657	0.282102	0.43174	NA
Low Risk	Cumulative Incidence Curve	397.49	0.36435	0.289049	0.439856	NA
Low Risk	Cumulative Incidence Curve	404.498	0.372044	0.296026	0.44794	NA
Low Risk	Cumulative Incidence Curve	406.501	0.379737	0.30303	0.455994	NA
Low Risk	Cumulative Incidence Curve	410.506	0.379737	0.30303	0.455994	NA
Low Risk	Cumulative Incidence Curve	426.125	0.379737	0.30303	0.455994	NA
Low Risk	Cumulative Incidence Curve	432.533	0.379737	0.30303	0.455994	NA
Low Risk	Cumulative Incidence Curve	447.551	0.379737	0.30303	0.455994	NA
Low Risk	Cumulative Incidence Curve	456.562	0.379737	0.30303	0.455994	NA
Low Risk	Cumulative Incidence Curve	487	0.379737	0.30303	0.455994	NA
Low Risk	Cumulative Incidence Curve	507.625	0.379737	0.30303	0.455994	NA
Low Risk	Cumulative Incidence Curve	509.628	0.388242	0.310638	0.465025	NA
Low Risk	Cumulative Incidence Curve	518.639	0.388242	0.310638	0.465025	NA
Low Risk	Cumulative Incidence Curve	530.654	0.388242	0.310638	0.465025	NA
Low Risk	Cumulative Incidence Curve	532.656	0.396746	0.318287	0.474011	NA
Low Risk	Cumulative Incidence Curve	540	0.396746	0.318287	0.474011	NA
Low Risk	Number at Risk	0	NA	NA	NA	164
Low Risk	Number at Risk	60	NA	NA	NA	164
Low Risk	Number at Risk	120	NA	NA	NA	151
Low Risk	Number at Risk	180	NA	NA	NA	129
Low Risk	Number at Risk	240	NA	NA	NA	112
Low Risk	Number at Risk	300	NA	NA	NA	95
Low Risk	Number at Risk	360	NA	NA	NA	87
Low Risk	Number at Risk	420	NA	NA	NA	64
Low Risk	Number at Risk	480	NA	NA	NA	56
Low Risk	Number at Risk	540	NA	NA	NA	50
High Risk	Cumulative Incidence Curve	0	0	NA	NA	NA
High Risk	Cumulative Incidence Curve	92.1135	0.0121951	0.00242065	0.0398041	NA
High Risk	Cumulative Incidence Curve	95.1172	0.0121951	0.00242065	0.0398041	NA
High Risk	Cumulative Incidence Curve	97.1197	0.0182927	0.00501518	0.0486331	NA
High Risk	Cumulative Incidence Curve	103.127	0.0243902	0.00807168	0.0571839	NA
High Risk	Cumulative Incidence Curve	106.131	0.0427987	0.0189458	0.0817767	NA
High Risk	Cumulative Incidence Curve	107.132	0.0427987	0.0189458	0.0817767	NA
High Risk	Cumulative Incidence Curve	110.136	0.0489349	0.0229429	0.0896548	NA
High Risk	Cumulative Incidence Curve	111.137	0.0673433	0.0356663	0.112642	NA
High Risk	Cumulative Incidence Curve	116.143	0.0734795	0.0401006	0.120132	NA
High Risk	Cumulative Incidence Curve	117.144	0.0796156	0.0446136	0.127551	NA
High Risk	Cumulative Incidence Curve	123.152	0.0857518	0.0491974	0.134906	NA
High Risk	Cumulative Incidence Curve	124.153	0.0980241	0.0585526	0.149446	NA
High Risk	Cumulative Incidence Curve	129.159	0.0980241	0.0585526	0.149446	NA
High Risk	Cumulative Incidence Curve	131.162	0.104203	0.0633392	0.156704	NA
High Risk	Cumulative Incidence Curve	133.164	0.110382	0.0681769	0.163914	NA
High Risk	Cumulative Incidence Curve	135.167	0.110382	0.0681769	0.163914	NA
High Risk	Cumulative Incidence Curve	137.169	0.116606	0.0730891	0.171145	NA
High Risk	Cumulative Incidence Curve	140.173	0.122829	0.0780465	0.178333	NA
High Risk	Cumulative Incidence Curve	141.174	0.129053	0.0830462	0.185481	NA
High Risk	Cumulative Incidence Curve	145.179	0.1415	0.0931627	0.199667	NA
High Risk	Cumulative Incidence Curve	148.183	0.147723	0.0982752	0.206708	NA
High Risk	Cumulative Incidence Curve	151.186	0.153947	0.103421	0.213719	NA
High Risk	Cumulative Incidence Curve	152.188	0.153947	0.103421	0.213719	NA
High Risk	Cumulative Incidence Curve	155.191	0.16017	0.1086	0.220699	NA
High Risk	Cumulative Incidence Curve	157.194	0.166394	0.113809	0.22765	NA
High Risk	Cumulative Incidence Curve	160.197	0.172617	0.119047	0.234574	NA
High Risk	Cumulative Incidence Curve	161.199	0.178841	0.124313	0.241471	NA
High Risk	Cumulative Incidence Curve	162.2	0.185064	0.129606	0.248344	NA
High Risk	Cumulative Incidence Curve	167.206	0.191288	0.134924	0.255192	NA
High Risk	Cumulative Incidence Curve	168.207	0.197511	0.140268	0.262016	NA
High Risk	Cumulative Incidence Curve	169.208	0.197511	0.140268	0.262016	NA
High Risk	Cumulative Incidence Curve	174.215	0.209958	0.151026	0.275599	NA
High Risk	Cumulative Incidence Curve	175.216	0.216182	0.156439	0.282358	NA
High Risk	Cumulative Incidence Curve	177.218	0.228629	0.16733	0.295816	NA
High Risk	Cumulative Incidence Curve	180.222	0.2473	0.183818	0.315859	NA
High Risk	Cumulative Incidence Curve	185.228	0.2473	0.183818	0.315859	NA
High Risk	Cumulative Incidence Curve	186.229	0.2473	0.183818	0.315859	NA
High Risk	Cumulative Incidence Curve	189.233	0.253523	0.189353	0.322504	NA
High Risk	Cumulative Incidence Curve	190.234	0.26597	0.200477	0.335743	NA
High Risk	Cumulative Incidence Curve	194.239	0.26597	0.200477	0.335743	NA
High Risk	Cumulative Incidence Curve	195.241	0.272194	0.206065	0.342337	NA
High Risk	Cumulative Incidence Curve	197.243	0.278417	0.211671	0.348915	NA
High Risk	Cumulative Incidence Curve	198.244	0.284641	0.217293	0.355477	NA
High Risk	Cumulative Incidence Curve	199.245	0.290864	0.222932	0.362023	NA
High Risk	Cumulative Incidence Curve	201.248	0.297088	0.228587	0.368554	NA
High Risk	Cumulative Incidence Curve	202.249	0.297088	0.228587	0.368554	NA
High Risk	Cumulative Incidence Curve	204.252	0.303311	0.234258	0.37507	NA
High Risk	Cumulative Incidence Curve	206.254	0.309535	0.239944	0.381571	NA
High Risk	Cumulative Incidence Curve	209.258	0.315758	0.245646	0.388058	NA
High Risk	Cumulative Incidence Curve	210.259	0.334429	0.262841	0.407433	NA
High Risk	Cumulative Incidence Curve	213.062	0.334429	0.262841	0.407433	NA
High Risk	Cumulative Incidence Curve	213.263	0.340719	0.268653	0.413943	NA
High Risk	Cumulative Incidence Curve	216.266	0.347008	0.274479	0.420439	NA
High Risk	Cumulative Incidence Curve	222.274	0.372167	0.297928	0.446283	NA
High Risk	Cumulative Incidence Curve	224.276	0.378457	0.303825	0.452711	NA
High Risk	Cumulative Incidence Curve	226.279	0.384747	0.309736	0.459125	NA
High Risk	Cumulative Incidence Curve	227.28	0.391036	0.315661	0.465526	NA
High Risk	Cumulative Incidence Curve	229.282	0.397326	0.321599	0.471914	NA
High Risk	Cumulative Incidence Curve	231.285	0.409906	0.333515	0.484652	NA
High Risk	Cumulative Incidence Curve	232.286	0.416195	0.339492	0.491002	NA
High Risk	Cumulative Incidence Curve	238.294	0.422485	0.345483	0.497339	NA
High Risk	Cumulative Incidence Curve	239.295	0.435064	0.357503	0.509976	NA
High Risk	Cumulative Incidence Curve	243.3	0.441354	0.363532	0.516276	NA
High Risk	Cumulative Incidence Curve	244.301	0.447644	0.369574	0.522564	NA
High Risk	Cumulative Incidence Curve	252.311	0.447644	0.369574	0.522564	NA
High Risk	Cumulative Incidence Curve	256.316	0.447644	0.369574	0.522564	NA
High Risk	Cumulative Incidence Curve	264.326	0.460223	0.381695	0.535103	NA
High Risk	Cumulative Incidence Curve	266.328	0.466513	0.387775	0.541354	NA
High Risk	Cumulative Incidence Curve	267.329	0.472803	0.393867	0.547593	NA
High Risk	Cumulative Incidence Curve	270.333	0.479092	0.399972	0.55382	NA
High Risk	Cumulative Incidence Curve	271.334	0.485382	0.406089	0.560035	NA
High Risk	Cumulative Incidence Curve	273.938	0.485382	0.406089	0.560035	NA
High Risk	Cumulative Incidence Curve	277.342	0.491672	0.412218	0.566238	NA
High Risk	Cumulative Incidence Curve	279.344	0.491672	0.412218	0.566238	NA
High Risk	Cumulative Incidence Curve	280.345	0.497962	0.41836	0.572429	NA
High Risk	Cumulative Incidence Curve	285.352	0.510541	0.430681	0.584774	NA
High Risk	Cumulative Incidence Curve	286.353	0.516831	0.43686	0.590929	NA
High Risk	Cumulative Incidence Curve	287.354	0.523121	0.443051	0.597072	NA
High Risk	Cumulative Incidence Curve	290.358	0.52941	0.449255	0.603203	NA
High Risk	Cumulative Incidence Curve	294.363	0.5357	0.455471	0.609321	NA
High Risk	Cumulative Incidence Curve	300.37	0.548279	0.46794	0.621522	NA
High Risk	Cumulative Incidence Curve	316.39	0.554569	0.474193	0.627605	NA
High Risk	Cumulative Incidence Curve	317.391	0.560859	0.480459	0.633675	NA
High Risk	Cumulative Incidence Curve	324.4	0.567149	0.486738	0.639733	NA
High Risk	Cumulative Incidence Curve	338.417	0.573438	0.493029	0.645778	NA
High Risk	Cumulative Incidence Curve	347.428	0.573438	0.493029	0.645778	NA
High Risk	Cumulative Incidence Curve	355.438	0.579728	0.499333	0.651811	NA
High Risk	Cumulative Incidence Curve	364.449	0.579728	0.499333	0.651811	NA
High Risk	Cumulative Incidence Curve	382.471	0.586018	0.505649	0.657832	NA
High Risk	Cumulative Incidence Curve	418.516	0.592308	0.511978	0.66384	NA
High Risk	Cumulative Incidence Curve	421.519	0.598597	0.518321	0.669836	NA
High Risk	Cumulative Incidence Curve	444.548	0.604887	0.524676	0.675818	NA
High Risk	Cumulative Incidence Curve	456.562	0.604887	0.524676	0.675818	NA
High Risk	Cumulative Incidence Curve	462.57	0.611323	0.531166	0.681947	NA
High Risk	Cumulative Incidence Curve	485.598	0.617759	0.537671	0.688062	NA
High Risk	Cumulative Incidence Curve	508.627	0.624195	0.544191	0.694161	NA
High Risk	Cumulative Incidence Curve	540	0.624195	0.544191	0.694161	NA
High Risk	Number at Risk	0	NA	NA	NA	164
High Risk	Number at Risk	60	NA	NA	NA	164
High Risk	Number at Risk	120	NA	NA	NA	147
High Risk	Number at Risk	180	NA	NA	NA	117
High Risk	Number at Risk	240	NA	NA	NA	78
High Risk	Number at Risk	300	NA	NA	NA	58
High Risk	Number at Risk	360	NA	NA	NA	49
High Risk	Number at Risk	420	NA	NA	NA	46
High Risk	Number at Risk	480	NA	NA	NA	42
High Risk	Number at Risk	540	NA	NA	NA	40

## Sheet: Figure5B
Group	Object	Time Point (Days)	Cumulative Incidence	Lower 95% CL	Upper 95% CL	N at Risk
Low Risk	Cumulative Incidence Curve	0	0	NA	NA	NA
Low Risk	Cumulative Incidence Curve	99.1221	0	NA	NA	NA
Low Risk	Cumulative Incidence Curve	104.128	0	NA	NA	NA
Low Risk	Cumulative Incidence Curve	104.13	0	NA	NA	NA
Low Risk	Cumulative Incidence Curve	109.134	0.00497512	0.00046781	0.0255247	NA
Low Risk	Cumulative Incidence Curve	110.136	0.00497512	0.00046781	0.0255247	NA
Low Risk	Cumulative Incidence Curve	112.138	0.00497512	0.00046781	0.0255247	NA
Low Risk	Cumulative Incidence Curve	115.142	0.00497512	0.00046781	0.0255247	NA
Low Risk	Cumulative Incidence Curve	118.146	0.00497512	0.00046781	0.0255247	NA
Low Risk	Cumulative Incidence Curve	122.15	0.00497512	0.00046781	0.0255247	NA
Low Risk	Cumulative Incidence Curve	129.158	0.00497512	0.00046781	0.0255247	NA
Low Risk	Cumulative Incidence Curve	129.159	0.00997589	0.00199892	0.0328495	NA
Low Risk	Cumulative Incidence Curve	143.175	0.00997589	0.00199892	0.0328495	NA
Low Risk	Cumulative Incidence Curve	144.176	0.00997589	0.00199892	0.0328495	NA
Low Risk	Cumulative Incidence Curve	153.189	0.00997589	0.00199892	0.0328495	NA
Low Risk	Cumulative Incidence Curve	153.189	0.00997589	0.00199892	0.0328495	NA
Low Risk	Cumulative Incidence Curve	158.195	0.0149767	0.00413285	0.040125	NA
Low Risk	Cumulative Incidence Curve	159.196	0.0149767	0.00413285	0.040125	NA
Low Risk	Cumulative Incidence Curve	165.203	0.0149767	0.00413285	0.040125	NA
Low Risk	Cumulative Incidence Curve	170.21	0.0149767	0.00413285	0.040125	NA
Low Risk	Cumulative Incidence Curve	176.217	0.0149767	0.00413285	0.040125	NA
Low Risk	Cumulative Incidence Curve	179.221	0.0149767	0.00413285	0.040125	NA
Low Risk	Cumulative Incidence Curve	181.223	0.0149767	0.00413285	0.040125	NA
Low Risk	Cumulative Incidence Curve	184.226	0.0149767	0.00413285	0.040125	NA
Low Risk	Cumulative Incidence Curve	192.237	0.0149767	0.00413285	0.040125	NA
Low Risk	Cumulative Incidence Curve	194.239	0.0200054	0.00665219	0.0472386	NA
Low Risk	Cumulative Incidence Curve	199.247	0.0200054	0.00665219	0.0472386	NA
Low Risk	Cumulative Incidence Curve	209.258	0.0200054	0.00665219	0.0472386	NA
Low Risk	Cumulative Incidence Curve	243.299	0.0200054	0.00665219	0.0472386	NA
Low Risk	Cumulative Incidence Curve	250.308	0.0200054	0.00665219	0.0472386	NA
Low Risk	Cumulative Incidence Curve	277.342	0.0200054	0.00665219	0.0472386	NA
Low Risk	Cumulative Incidence Curve	279.343	0.0200054	0.00665219	0.0472386	NA
Low Risk	Cumulative Incidence Curve	287.354	0.025064	0.00944863	0.054209	NA
Low Risk	Cumulative Incidence Curve	291.359	0.0301226	0.0124475	0.061006	NA
Low Risk	Cumulative Incidence Curve	309.382	0.0301226	0.0124475	0.061006	NA
Low Risk	Cumulative Incidence Curve	318.392	0.0351813	0.0156059	0.0676636	NA
Low Risk	Cumulative Incidence Curve	330.408	0.0351813	0.0156059	0.0676636	NA
Low Risk	Cumulative Incidence Curve	336.414	0.0351813	0.0156059	0.0676636	NA
Low Risk	Cumulative Incidence Curve	348.429	0.0351813	0.0156059	0.0676636	NA
Low Risk	Cumulative Incidence Curve	354.437	0.0351813	0.0156059	0.0676636	NA
Low Risk	Cumulative Incidence Curve	356.439	0.0351813	0.0156059	0.0676636	NA
Low Risk	Cumulative Incidence Curve	357.44	0.0351813	0.0156059	0.0676636	NA
Low Risk	Cumulative Incidence Curve	363.448	0.0351813	0.0156059	0.0676636	NA
Low Risk	Cumulative Incidence Curve	366.451	0.0351813	0.0156059	0.0676636	NA
Low Risk	Cumulative Incidence Curve	367.453	0.0351813	0.0156059	0.0676636	NA
Low Risk	Cumulative Incidence Curve	371.458	0.0351813	0.0156059	0.0676636	NA
Low Risk	Cumulative Incidence Curve	372.459	0.0351813	0.0156059	0.0676636	NA
Low Risk	Cumulative Incidence Curve	373.46	0.0351813	0.0156059	0.0676636	NA
Low Risk	Cumulative Incidence Curve	376.464	0.0351813	0.0156059	0.0676636	NA
Low Risk	Cumulative Incidence Curve	377.465	0.0351813	0.0156059	0.0676636	NA
Low Risk	Cumulative Incidence Curve	380.469	0.040762	0.0191235	0.0751753	NA
Low Risk	Cumulative Incidence Curve	382.471	0.040762	0.0191235	0.0751753	NA
Low Risk	Cumulative Incidence Curve	400.493	0.040762	0.0191235	0.0751753	NA
Low Risk	Cumulative Incidence Curve	406.501	0.040762	0.0191235	0.0751753	NA
Low Risk	Cumulative Incidence Curve	417.514	0.040762	0.0191235	0.0751753	NA
Low Risk	Cumulative Incidence Curve	418.516	0.040762	0.0191235	0.0751753	NA
Low Risk	Cumulative Incidence Curve	431.532	0.040762	0.0191235	0.0751753	NA
Low Risk	Cumulative Incidence Curve	435.537	0.040762	0.0191235	0.0751753	NA
Low Risk	Cumulative Incidence Curve	436.538	0.040762	0.0191235	0.0751753	NA
Low Risk	Cumulative Incidence Curve	439.542	0.040762	0.0191235	0.0751753	NA
Low Risk	Cumulative Incidence Curve	450.555	0.040762	0.0191235	0.0751753	NA
Low Risk	Cumulative Incidence Curve	456.562	0.0466754	0.0229234	0.0831263	NA
Low Risk	Cumulative Incidence Curve	494.609	0.0466754	0.0229234	0.0831263	NA
Low Risk	Cumulative Incidence Curve	540	0.0466754	0.0229234	0.0831263	NA
Low Risk	Number at Risk	0	NA	NA	NA	201
Low Risk	Number at Risk	60	NA	NA	NA	201
Low Risk	Number at Risk	120	NA	NA	NA	191
Low Risk	Number at Risk	180	NA	NA	NA	178
Low Risk	Number at Risk	240	NA	NA	NA	171
Low Risk	Number at Risk	300	NA	NA	NA	165
Low Risk	Number at Risk	360	NA	NA	NA	156
Low Risk	Number at Risk	420	NA	NA	NA	137
Low Risk	Number at Risk	480	NA	NA	NA	129
Low Risk	Number at Risk	540	NA	NA	NA	127
High Risk	Cumulative Incidence Curve	0	0	NA	NA	NA
High Risk	Cumulative Incidence Curve	95.1172	0.00869565	0.00077799	0.0430671	NA
High Risk	Cumulative Incidence Curve	97.12	0.00869565	0.00077799	0.0430671	NA
High Risk	Cumulative Incidence Curve	99.1221	0.00869565	0.00077799	0.0430671	NA
High Risk	Cumulative Incidence Curve	100.123	0.00869565	0.00077799	0.0430671	NA
High Risk	Cumulative Incidence Curve	103.127	0.00869565	0.00077799	0.0430671	NA
High Risk	Cumulative Incidence Curve	103.128	0.00869565	0.00077799	0.0430671	NA
High Risk	Cumulative Incidence Curve	104.13	0.00869565	0.00077799	0.0430671	NA
High Risk	Cumulative Incidence Curve	107.132	0.0173913	0.00338907	0.0557626	NA
High Risk	Cumulative Incidence Curve	110.136	0.026087	0.00706266	0.0682623	NA
High Risk	Cumulative Incidence Curve	122.152	0.026087	0.00706266	0.0682623	NA
High Risk	Cumulative Incidence Curve	132.163	0.026087	0.00706266	0.0682623	NA
High Risk	Cumulative Incidence Curve	137.17	0.026087	0.00706266	0.0682623	NA
High Risk	Cumulative Incidence Curve	139.172	0.026087	0.00706266	0.0682623	NA
High Risk	Cumulative Incidence Curve	145.179	0.0347826	0.0114061	0.0803347	NA
High Risk	Cumulative Incidence Curve	146.179	0.0347826	0.0114061	0.0803347	NA
High Risk	Cumulative Incidence Curve	149.183	0.0347826	0.0114061	0.0803347	NA
High Risk	Cumulative Incidence Curve	153.189	0.0347826	0.0114061	0.0803347	NA
High Risk	Cumulative Incidence Curve	154.19	0.0347826	0.0114061	0.0803347	NA
High Risk	Cumulative Incidence Curve	155.191	0.0434783	0.0162219	0.0920486	NA
High Risk	Cumulative Incidence Curve	158.196	0.0434783	0.0162219	0.0920486	NA
High Risk	Cumulative Incidence Curve	162.2	0.0434783	0.0162219	0.0920486	NA
High Risk	Cumulative Incidence Curve	178.22	0.0434783	0.0162219	0.0920486	NA
High Risk	Cumulative Incidence Curve	179.221	0.0521739	0.0213954	0.103473	NA
High Risk	Cumulative Incidence Curve	180.222	0.0608696	0.0268528	0.114658	NA
High Risk	Cumulative Incidence Curve	182.223	0.0608696	0.0268528	0.114658	NA
High Risk	Cumulative Incidence Curve	186.229	0.0608696	0.0268528	0.114658	NA
High Risk	Cumulative Incidence Curve	194.24	0.0608696	0.0268528	0.114658	NA
High Risk	Cumulative Incidence Curve	202.249	0.0695652	0.0325434	0.125645	NA
High Risk	Cumulative Incidence Curve	203.25	0.0695652	0.0325434	0.125645	NA
High Risk	Cumulative Incidence Curve	209.258	0.0782609	0.0384306	0.136461	NA
High Risk	Cumulative Incidence Curve	223.274	0.0782609	0.0384306	0.136461	NA
High Risk	Cumulative Incidence Curve	229.282	0.0782609	0.0384306	0.136461	NA
High Risk	Cumulative Incidence Curve	247.305	0.0869565	0.0444869	0.147129	NA
High Risk	Cumulative Incidence Curve	252.311	0.0956522	0.0506912	0.157666	NA
High Risk	Cumulative Incidence Curve	253.312	0.104348	0.0570265	0.168087	NA
High Risk	Cumulative Incidence Curve	279.344	0.113043	0.0634793	0.178404	NA
High Risk	Cumulative Incidence Curve	290.359	0.113043	0.0634793	0.178404	NA
High Risk	Cumulative Incidence Curve	298.368	0.121739	0.0700383	0.188626	NA
High Risk	Cumulative Incidence Curve	310.382	0.130435	0.0766942	0.19876	NA
High Risk	Cumulative Incidence Curve	315.389	0.130435	0.0766942	0.19876	NA
High Risk	Cumulative Incidence Curve	316.389	0.130435	0.0766942	0.19876	NA
High Risk	Cumulative Incidence Curve	358.442	0.13913	0.0834392	0.208815	NA
High Risk	Cumulative Incidence Curve	361.445	0.13913	0.0834392	0.208815	NA
High Risk	Cumulative Incidence Curve	367.453	0.13913	0.0834392	0.208815	NA
High Risk	Cumulative Incidence Curve	379.468	0.148078	0.090415	0.219161	NA
High Risk	Cumulative Incidence Curve	380.469	0.157026	0.097474	0.229426	NA
High Risk	Cumulative Incidence Curve	402.496	0.165974	0.104611	0.239615	NA
High Risk	Cumulative Incidence Curve	421.519	0.174921	0.11182	0.249735	NA
High Risk	Cumulative Incidence Curve	422.521	0.183869	0.119097	0.259789	NA
High Risk	Cumulative Incidence Curve	432.533	0.192817	0.12644	0.269781	NA
High Risk	Cumulative Incidence Curve	451.556	0.192817	0.12644	0.269781	NA
High Risk	Cumulative Incidence Curve	474.585	0.192817	0.12644	0.269781	NA
High Risk	Cumulative Incidence Curve	524.646	0.201909	0.133935	0.279911	NA
High Risk	Cumulative Incidence Curve	540	0.211001	0.141492	0.289981	NA
High Risk	Number at Risk	0	NA	NA	NA	115
High Risk	Number at Risk	60	NA	NA	NA	115
High Risk	Number at Risk	120	NA	NA	NA	105
High Risk	Number at Risk	180	NA	NA	NA	90
High Risk	Number at Risk	240	NA	NA	NA	81
High Risk	Number at Risk	300	NA	NA	NA	75
High Risk	Number at Risk	360	NA	NA	NA	71
High Risk	Number at Risk	420	NA	NA	NA	66
High Risk	Number at Risk	480	NA	NA	NA	61
High Risk	Number at Risk	540	NA	NA	NA	60

## Sheet: Figure6A
Object	x-axis	y-axis
Point	0.0761715	-0.01548
Point	0.0815562	0.344436
Point	0.0956863	-0.01548
Point	0.102618	-0.01548
Point	0.107662	-0.01548
Point	0.108987	-0.01548
Point	0.119252	-0.01548
Point	0.122013	1.0304
Point	0.133346	-0.01548
Point	0.144521	-0.01548
Point	0.145368	-0.01548
Point	0.146877	-0.01548
Point	0.149154	-0.01548
Point	0.152043	0.156032
Point	0.153873	-0.01548
Point	0.155217	0.344436
Point	0.164787	-0.01548
Point	0.167727	1.02528
Point	0.175448	-0.01548
Point	0.181025	-0.01548
Point	0.182255	1.01752
Point	0.183944	-0.01548
Point	0.185494	1.01191
Point	0.193024	-0.01548
Point	0.194505	-0.01548
Point	0.195176	1.00344
Point	0.196385	-0.01548
Point	0.205467	-0.01548
Point	0.207435	-0.01548
Point	0.215661	-0.01548
Point	0.219655	-0.01548
Point	0.220576	-0.01548
Point	0.221901	1.0304
Point	0.225728	0.00661274
Point	0.227586	-0.01548
Point	0.228458	-0.01548
Point	0.232043	-0.01548
Point	0.232562	-0.01548
Point	0.236152	1.01752
Point	0.236835	-0.0028051
Point	0.239202	0.207892
Point	0.247335	0.427101
Point	0.249356	1.00344
Point	0.249683	-0.01548
Point	0.252918	-0.01548
Point	0.254678	-0.01548
Point	0.255282	1.02094
Point	0.259433	-0.01548
Point	0.260249	-0.01548
Point	0.262741	-0.01548
Point	0.272993	1.00744
Point	0.274791	-0.0028051
Point	0.278018	-0.0028051
Point	0.278915	-0.01548
Point	0.281433	-0.01548
Point	0.282099	-0.01548
Point	0.284998	1.01752
Point	0.286926	1.02094
Point	0.287915	1.02094
Point	0.288127	-0.01548
Point	0.290342	-0.01548
Point	0.291646	-0.0116827
Point	0.29691	-0.0143234
Point	0.296988	-0.01548
Point	0.299067	1.01191
Point	0.299994	1.02528
Point	0.301588	-0.01548
Point	0.301943	-0.01548
Point	0.304281	-0.01548
Point	0.30813	1.02528
Point	0.309415	1.0054
Point	0.310178	-0.01548
Point	0.310981	-0.01548
Point	0.311197	-0.01548
Point	0.313315	1.01191
Point	0.313982	1.0304
Point	0.315081	-0.01548
Point	0.317083	-0.01548
Point	0.319798	-0.01548
Point	0.322026	-0.01548
Point	0.324624	1.02528
Point	0.325125	-0.01548
Point	0.326431	-0.01548
Point	0.32845	1.0304
Point	0.329678	-0.01548
Point	0.334091	0.39032
Point	0.338541	1.02528
Point	0.339856	1.00744
Point	0.340892	1.01752
Point	0.341204	-0.01548
Point	0.341219	1.00344
Point	0.349126	1.0304
Point	0.351085	1.00744
Point	0.351252	-0.01548
Point	0.351801	1.02094
Point	0.356722	1.0304
Point	0.358575	-0.01548
Point	0.360984	1.0304
Point	0.36466	-0.00722055
Point	0.36496	-0.01548
Point	0.368095	1.00958
Point	0.371556	-0.01548
Point	0.374345	-0.01548
Point	0.374874	1.00167
Point	0.377801	-0.00871506
Point	0.378258	-0.01548
Point	0.379076	-0.01548
Point	0.384867	-0.01548
Point	0.389797	0.454069
Point	0.389883	1.00167
Point	0.392439	-0.01548
Point	0.39271	1.0304
Point	0.394342	-0.0028051
Point	0.394422	-0.01548
Point	0.397031	-0.00722055
Point	0.397143	-0.01548
Point	0.398171	-0.01548
Point	0.402599	-0.01548
Point	0.404528	1.01191
Point	0.406857	-0.00871506
Point	0.407775	1.0304
Point	0.408383	-0.01548
Point	0.408584	1.01191
Point	0.409594	-0.01548
Point	0.410294	-0.01548
Point	0.411126	-0.01548
Point	0.411184	-0.0116827
Point	0.412934	-0.01548
Point	0.420069	1.00344
Point	0.420617	1.00958
Point	0.421607	1.0304
Point	0.423044	-0.01548
Point	0.423861	-0.01548
Point	0.425752	1.00744
Point	0.426987	-0.01548
Point	0.427736	-0.01548
Point	0.429676	-0.01548
Point	0.432061	-0.01548
Point	0.433042	1.03761
Point	0.433883	1.00344
Point	0.434673	-0.01548
Point	0.43572	-0.01548
Point	0.436671	-0.01548
Point	0.436719	1.00344
Point	0.43693	1.01752
Point	0.43866	-0.01548
Point	0.438877	-0.0153255
Point	0.439365	-0.01548
Point	0.44039	-0.01548
Point	0.440663	-0.01548
Point	0.441666	1.01191
Point	0.444433	1.0304
Point	0.444525	1.00167
Point	0.444636	-0.01548
Point	0.445207	-0.01548
Point	0.445307	-0.01548
Point	0.445777	1.00958
Point	0.445941	-0.01548
Point	0.446045	1.0304
Point	0.446926	1.02094
Point	0.44715	1.02094
Point	0.447214	-0.00139285
Point	0.447497	-0.00871506
Point	0.448417	-0.0028051
Point	0.450414	-0.0116827
Point	0.450971	1.02094
Point	0.451067	1.00167
Point	0.451081	1.02528
Point	0.451944	1.01191
Point	0.452369	1.01752
Point	0.455136	-0.01548
Point	0.456524	-0.01548
Point	0.457393	-0.01548
Point	0.457544	1.00958
Point	0.458293	0.296099
Point	0.45872	1.01752
Point	0.458995	1.00167
Point	0.459211	-0.01548
Point	0.45926	-0.01548
Point	0.459279	1.02094
Point	0.460246	1.02528
Point	0.460663	1.0304
Point	0.461279	1.02094
Point	0.461915	1.0304
Point	0.462094	1.00958
Point	0.462189	-0.01548
Point	0.462307	1.01752
Point	0.46319	1.01752
Point	0.463573	1.02094
Point	0.464795	1.0304
Point	0.464908	-0.01548
Point	0.465501	1.02094
Point	0.465507	1.00958
Point	0.466977	-0.01548
Point	0.467153	-0.0143234
Point	0.46721	-0.01548
Point	0.46744	1.02094
Point	0.469558	-0.01548
Point	0.469871	-0.01548
Point	0.46995	1.0304
Point	0.470322	1.00344
Point	0.470459	-0.01548
Point	0.470483	1.00958
Point	0.470505	-0.01548
Point	0.470619	1.0304
Point	0.470933	1.01752
Point	0.471299	-0.01548
Point	0.471325	-0.01548
Point	0.471365	1.02094
Point	0.47148	1.0304
Point	0.471939	-0.01548
Point	0.472792	1.01191
Point	0.473452	1.01191
Point	0.473468	-0.0143234
Point	0.47347	-0.01548
Point	0.47373	1.00344
Point	0.47383	1.0054
Point	0.474144	-0.01548
Point	0.475736	1.02094
Point	0.47613	-0.01548
Point	0.477249	1.00344
Point	0.477384	-0.01548
Point	0.478401	-0.0153255
Point	0.479332	-0.01548
Point	0.479407	-0.01548
Point	0.479752	-0.01548
Point	0.479814	1.02528
Point	0.481781	1.0054
Point	0.482052	-0.01548
Point	0.482215	-0.01548
Point	0.482421	-0.00139285
Point	0.484393	-0.01548
Point	0.484861	1.02094
Point	0.488074	-0.01548
Point	0.488791	-0.0116827
Point	0.490515	-0.00871506
Point	0.491369	1.01191
Point	0.491429	-0.01548
Point	0.491712	1.00344
Point	0.492243	0.444879
Point	0.493977	-0.0028051
Point	0.494452	1.02094
Point	0.494885	1.02528
Point	0.497433	-0.0116827
Point	0.499498	-0.0116827
Point	0.499718	1.00167
Point	0.500073	1.02094
Point	0.503278	1.01752
Point	0.503685	1.02094
Point	0.504098	-0.01548
Point	0.504984	1.0304
Point	0.505107	-0.01548
Point	0.505171	-0.01548
Point	0.50703	1.02528
Point	0.508268	-0.01548
Point	0.508626	1.00958
Point	0.509205	0.408114
Point	0.510584	-0.01548
Point	0.510801	-0.01548
Point	0.511191	1.02528
Point	0.511274	-0.01548
Point	0.51188	1.00167
Point	0.512465	1.03761
Point	0.512696	-0.01548
Point	0.512914	-0.01548
Point	0.517221	1.02094
Point	0.517259	1.00958
Point	0.517299	1.00958
Point	0.519312	1.01752
Point	0.519325	-0.01548
Point	0.521378	1.00344
Point	0.523114	-0.00871506
Point	0.523243	-0.0028051
Point	0.523528	1.01752
Point	0.524334	1.00344
Point	0.524568	1.01752
Point	0.527126	1.00744
Point	0.527629	-0.0143234
Point	0.528412	1.02094
Point	0.530229	1.01191
Point	0.532999	-0.01548
Point	0.533805	1.0304
Point	0.536595	1.01752
Point	0.537027	-0.01548
Point	0.537776	-0.01548
Point	0.538987	1.00344
Point	0.539139	1.01191
Point	0.539644	-0.01548
Point	0.540116	1.0304
Point	0.540719	1.01191
Point	0.542939	1.0304
Point	0.544257	1.01191
Point	0.545123	1.00344
Point	0.545553	-0.01548
Point	0.548662	-0.01548
Point	0.5491	-0.01548
Point	0.550031	1.02094
Point	0.550753	1.02094
Point	0.557167	-0.01548
Point	0.558277	-0.01548
Point	0.560874	1.00744
Point	0.566813	1.03761
Point	0.56703	-0.01548
Point	0.567553	1.01752
Point	0.569039	1.0054
Point	0.571092	1.01191
Point	0.573359	1.0304
Point	0.573382	1.01191
Point	0.573859	1.0304
Point	0.57441	1.01191
Point	0.575018	1.01752
Point	0.57519	1.0304
Point	0.582358	1.01191
Point	0.583654	1.01752
Point	0.584195	1.00344
Point	0.584934	1.01191
Point	0.585794	1.02528
Point	0.592387	-0.0116827
Point	0.592815	-0.01548
Point	0.5935	1.02094
Point	0.594036	1.01191
Point	0.601749	-0.00574249
Point	0.608982	-0.01548
Point	0.609557	1.01752
Point	0.635905	-0.00722055
Point	0.639228	-0.01548
Point	0.651515	0.419125
Point	0.680858	1.01191
BIOPREVENT Model Estimate	0.167727	0.196189
BIOPREVENT Model Estimate	0.175448	0.205343
BIOPREVENT Model Estimate	0.181025	0.211915
BIOPREVENT Model Estimate	0.182255	0.213358
BIOPREVENT Model Estimate	0.183944	0.215337
BIOPREVENT Model Estimate	0.185494	0.21715
BIOPREVENT Model Estimate	0.193024	0.225906
BIOPREVENT Model Estimate	0.194505	0.227617
BIOPREVENT Model Estimate	0.195176	0.228391
BIOPREVENT Model Estimate	0.196385	0.229785
BIOPREVENT Model Estimate	0.205467	0.240162
BIOPREVENT Model Estimate	0.207435	0.242389
BIOPREVENT Model Estimate	0.215661	0.251611
BIOPREVENT Model Estimate	0.219655	0.256034
BIOPREVENT Model Estimate	0.220576	0.257048
BIOPREVENT Model Estimate	0.221901	0.258504
BIOPREVENT Model Estimate	0.225728	0.262684
BIOPREVENT Model Estimate	0.227586	0.2647
BIOPREVENT Model Estimate	0.228458	0.265643
BIOPREVENT Model Estimate	0.232043	0.269498
BIOPREVENT Model Estimate	0.232562	0.270052
BIOPREVENT Model Estimate	0.236152	0.273872
BIOPREVENT Model Estimate	0.236835	0.274594
BIOPREVENT Model Estimate	0.239202	0.277087
BIOPREVENT Model Estimate	0.247335	0.285692
BIOPREVENT Model Estimate	0.249356	0.287844
BIOPREVENT Model Estimate	0.249683	0.288193
BIOPREVENT Model Estimate	0.252918	0.291646
BIOPREVENT Model Estimate	0.254678	0.293528
BIOPREVENT Model Estimate	0.255282	0.294173
BIOPREVENT Model Estimate	0.259433	0.298608
BIOPREVENT Model Estimate	0.260249	0.299479
BIOPREVENT Model Estimate	0.262741	0.302136
BIOPREVENT Model Estimate	0.272993	0.31297
BIOPREVENT Model Estimate	0.274791	0.314846
BIOPREVENT Model Estimate	0.278018	0.318191
BIOPREVENT Model Estimate	0.278915	0.319114
BIOPREVENT Model Estimate	0.281433	0.321692
BIOPREVENT Model Estimate	0.282099	0.322369
BIOPREVENT Model Estimate	0.284998	0.325299
BIOPREVENT Model Estimate	0.286926	0.327228
BIOPREVENT Model Estimate	0.287915	0.32821
BIOPREVENT Model Estimate	0.288127	0.32842
BIOPREVENT Model Estimate	0.290342	0.330601
BIOPREVENT Model Estimate	0.291646	0.331873
BIOPREVENT Model Estimate	0.29691	0.336914
BIOPREVENT Model Estimate	0.296988	0.336987
BIOPREVENT Model Estimate	0.299067	0.338932
BIOPREVENT Model Estimate	0.299994	0.339791
BIOPREVENT Model Estimate	0.301588	0.341253
BIOPREVENT Model Estimate	0.301943	0.341576
BIOPREVENT Model Estimate	0.304281	0.343685
BIOPREVENT Model Estimate	0.30813	0.347069
BIOPREVENT Model Estimate	0.309415	0.348173
BIOPREVENT Model Estimate	0.310178	0.348823
BIOPREVENT Model Estimate	0.310981	0.349502
BIOPREVENT Model Estimate	0.311197	0.349684
BIOPREVENT Model Estimate	0.313315	0.351445
BIOPREVENT Model Estimate	0.313982	0.351992
BIOPREVENT Model Estimate	0.315081	0.352885
BIOPREVENT Model Estimate	0.317083	0.354484
BIOPREVENT Model Estimate	0.319798	0.356594
BIOPREVENT Model Estimate	0.322026	0.358274
BIOPREVENT Model Estimate	0.324624	0.360171
BIOPREVENT Model Estimate	0.325125	0.360529
BIOPREVENT Model Estimate	0.326431	0.361463
BIOPREVENT Model Estimate	0.32845	0.362927
BIOPREVENT Model Estimate	0.329678	0.363827
BIOPREVENT Model Estimate	0.334091	0.367123
BIOPREVENT Model Estimate	0.338541	0.370541
BIOPREVENT Model Estimate	0.339856	0.371567
BIOPREVENT Model Estimate	0.340892	0.372382
BIOPREVENT Model Estimate	0.341204	0.372628
BIOPREVENT Model Estimate	0.341219	0.37264
BIOPREVENT Model Estimate	0.349126	0.379001
BIOPREVENT Model Estimate	0.351085	0.380612
BIOPREVENT Model Estimate	0.351252	0.38075
BIOPREVENT Model Estimate	0.351801	0.381204
BIOPREVENT Model Estimate	0.356722	0.385316
BIOPREVENT Model Estimate	0.358575	0.386883
BIOPREVENT Model Estimate	0.360984	0.388933
BIOPREVENT Model Estimate	0.36466	0.392088
BIOPREVENT Model Estimate	0.36496	0.392347
BIOPREVENT Model Estimate	0.368095	0.395063
BIOPREVENT Model Estimate	0.371556	0.398083
BIOPREVENT Model Estimate	0.374345	0.400531
BIOPREVENT Model Estimate	0.374874	0.400996
BIOPREVENT Model Estimate	0.377801	0.403578
BIOPREVENT Model Estimate	0.378258	0.403982
BIOPREVENT Model Estimate	0.379076	0.404705
BIOPREVENT Model Estimate	0.384867	0.409843
BIOPREVENT Model Estimate	0.389797	0.41423
BIOPREVENT Model Estimate	0.389883	0.414307
BIOPREVENT Model Estimate	0.392439	0.416583
BIOPREVENT Model Estimate	0.39271	0.416824
BIOPREVENT Model Estimate	0.394342	0.418277
BIOPREVENT Model Estimate	0.394422	0.418347
BIOPREVENT Model Estimate	0.397031	0.420668
BIOPREVENT Model Estimate	0.397143	0.420767
BIOPREVENT Model Estimate	0.398171	0.42168
BIOPREVENT Model Estimate	0.402599	0.425605
BIOPREVENT Model Estimate	0.404528	0.427308
BIOPREVENT Model Estimate	0.406857	0.429359
BIOPREVENT Model Estimate	0.407775	0.430165
BIOPREVENT Model Estimate	0.408383	0.430699
BIOPREVENT Model Estimate	0.408584	0.430875
BIOPREVENT Model Estimate	0.409594	0.43171
BIOPREVENT Model Estimate	0.410294	0.432232
BIOPREVENT Model Estimate	0.411126	0.432795
BIOPREVENT Model Estimate	0.411184	0.432831
BIOPREVENT Model Estimate	0.412934	0.43382
BIOPREVENT Model Estimate	0.420069	0.435891
BIOPREVENT Model Estimate	0.420617	0.435963
BIOPREVENT Model Estimate	0.421607	0.436074
BIOPREVENT Model Estimate	0.423044	0.436206
BIOPREVENT Model Estimate	0.423861	0.436272
BIOPREVENT Model Estimate	0.425752	0.436422
BIOPREVENT Model Estimate	0.426987	0.436534
BIOPREVENT Model Estimate	0.427736	0.436614
BIOPREVENT Model Estimate	0.429676	0.436883
BIOPREVENT Model Estimate	0.432061	0.437392
BIOPREVENT Model Estimate	0.433042	0.437678
BIOPREVENT Model Estimate	0.433883	0.437965
BIOPREVENT Model Estimate	0.434673	0.438274
BIOPREVENT Model Estimate	0.43572	0.438747
BIOPREVENT Model Estimate	0.436671	0.439245
BIOPREVENT Model Estimate	0.436719	0.439272
BIOPREVENT Model Estimate	0.43693	0.439393
BIOPREVENT Model Estimate	0.43866	0.440523
BIOPREVENT Model Estimate	0.438877	0.440683
BIOPREVENT Model Estimate	0.439365	0.44106
BIOPREVENT Model Estimate	0.44039	0.441926
BIOPREVENT Model Estimate	0.440663	0.442175
BIOPREVENT Model Estimate	0.441666	0.443156
BIOPREVENT Model Estimate	0.444433	0.446459
BIOPREVENT Model Estimate	0.444525	0.446585
BIOPREVENT Model Estimate	0.444636	0.446739
BIOPREVENT Model Estimate	0.445207	0.447553
BIOPREVENT Model Estimate	0.445307	0.4477
BIOPREVENT Model Estimate	0.445777	0.448409
BIOPREVENT Model Estimate	0.445941	0.448663
BIOPREVENT Model Estimate	0.446045	0.448828
BIOPREVENT Model Estimate	0.446926	0.450272
BIOPREVENT Model Estimate	0.44715	0.450657
BIOPREVENT Model Estimate	0.447214	0.450769
BIOPREVENT Model Estimate	0.447497	0.451267
BIOPREVENT Model Estimate	0.448417	0.452973
BIOPREVENT Model Estimate	0.450414	0.456877
BIOPREVENT Model Estimate	0.450971	0.457985
BIOPREVENT Model Estimate	0.451067	0.458178
BIOPREVENT Model Estimate	0.451081	0.458206
BIOPREVENT Model Estimate	0.451944	0.459939
BIOPREVENT Model Estimate	0.452369	0.460797
BIOPREVENT Model Estimate	0.455136	0.466468
BIOPREVENT Model Estimate	0.456524	0.469342
BIOPREVENT Model Estimate	0.457393	0.471148
BIOPREVENT Model Estimate	0.457544	0.471462
BIOPREVENT Model Estimate	0.458293	0.473018
BIOPREVENT Model Estimate	0.45872	0.473907
BIOPREVENT Model Estimate	0.458995	0.474477
BIOPREVENT Model Estimate	0.459211	0.474926
BIOPREVENT Model Estimate	0.45926	0.475027
BIOPREVENT Model Estimate	0.459279	0.475067
BIOPREVENT Model Estimate	0.460246	0.477073
BIOPREVENT Model Estimate	0.460663	0.477934
BIOPREVENT Model Estimate	0.461279	0.479206
BIOPREVENT Model Estimate	0.461915	0.480513
BIOPREVENT Model Estimate	0.462094	0.48088
BIOPREVENT Model Estimate	0.462189	0.481073
BIOPREVENT Model Estimate	0.462307	0.481316
BIOPREVENT Model Estimate	0.46319	0.483115
BIOPREVENT Model Estimate	0.463573	0.483892
BIOPREVENT Model Estimate	0.464795	0.486349
BIOPREVENT Model Estimate	0.464908	0.486575
BIOPREVENT Model Estimate	0.465501	0.487752
BIOPREVENT Model Estimate	0.465507	0.487763
BIOPREVENT Model Estimate	0.466977	0.490642
BIOPREVENT Model Estimate	0.467153	0.490983
BIOPREVENT Model Estimate	0.46721	0.491093
BIOPREVENT Model Estimate	0.46744	0.491535
BIOPREVENT Model Estimate	0.469558	0.495526
BIOPREVENT Model Estimate	0.469871	0.496101
BIOPREVENT Model Estimate	0.46995	0.496246
BIOPREVENT Model Estimate	0.470322	0.496923
BIOPREVENT Model Estimate	0.470459	0.497171
BIOPREVENT Model Estimate	0.470483	0.497215
BIOPREVENT Model Estimate	0.470505	0.497253
BIOPREVENT Model Estimate	0.470619	0.497459
BIOPREVENT Model Estimate	0.470933	0.498027
BIOPREVENT Model Estimate	0.471299	0.4987
BIOPREVENT Model Estimate	0.471325	0.498747
BIOPREVENT Model Estimate	0.471365	0.498821
BIOPREVENT Model Estimate	0.47148	0.499034
BIOPREVENT Model Estimate	0.471939	0.499897
BIOPREVENT Model Estimate	0.472792	0.501534
BIOPREVENT Model Estimate	0.473452	0.502834
BIOPREVENT Model Estimate	0.473468	0.502864
BIOPREVENT Model Estimate	0.47347	0.50287
BIOPREVENT Model Estimate	0.47373	0.503389
BIOPREVENT Model Estimate	0.47383	0.50359
BIOPREVENT Model Estimate	0.474144	0.504222
BIOPREVENT Model Estimate	0.475736	0.507521
BIOPREVENT Model Estimate	0.47613	0.508357
BIOPREVENT Model Estimate	0.477249	0.510772
BIOPREVENT Model Estimate	0.477384	0.511067
BIOPREVENT Model Estimate	0.478401	0.513311
BIOPREVENT Model Estimate	0.479332	0.5154
BIOPREVENT Model Estimate	0.479407	0.515569
BIOPREVENT Model Estimate	0.479752	0.516352
BIOPREVENT Model Estimate	0.479814	0.516493
BIOPREVENT Model Estimate	0.481781	0.52102
BIOPREVENT Model Estimate	0.482052	0.52165
BIOPREVENT Model Estimate	0.482215	0.522031
BIOPREVENT Model Estimate	0.482421	0.522511
BIOPREVENT Model Estimate	0.484393	0.52715
BIOPREVENT Model Estimate	0.484861	0.528255
BIOPREVENT Model Estimate	0.488074	0.535865
BIOPREVENT Model Estimate	0.488791	0.537557
BIOPREVENT Model Estimate	0.490515	0.541593
BIOPREVENT Model Estimate	0.491369	0.543574
BIOPREVENT Model Estimate	0.491429	0.543713
BIOPREVENT Model Estimate	0.491712	0.544364
BIOPREVENT Model Estimate	0.492243	0.54558
BIOPREVENT Model Estimate	0.493977	0.549496
BIOPREVENT Model Estimate	0.494452	0.550551
BIOPREVENT Model Estimate	0.494885	0.551503
BIOPREVENT Model Estimate	0.497433	0.556947
BIOPREVENT Model Estimate	0.499498	0.561111
BIOPREVENT Model Estimate	0.499718	0.561539
BIOPREVENT Model Estimate	0.500073	0.562225
BIOPREVENT Model Estimate	0.503278	0.568202
BIOPREVENT Model Estimate	0.503685	0.568933
BIOPREVENT Model Estimate	0.504098	0.569671
BIOPREVENT Model Estimate	0.504984	0.571232
BIOPREVENT Model Estimate	0.505107	0.571447
BIOPREVENT Model Estimate	0.505171	0.571558
BIOPREVENT Model Estimate	0.50703	0.574744
BIOPREVENT Model Estimate	0.508268	0.576809
BIOPREVENT Model Estimate	0.508626	0.5774
BIOPREVENT Model Estimate	0.509205	0.578346
BIOPREVENT Model Estimate	0.510584	0.580569
BIOPREVENT Model Estimate	0.510801	0.580914
BIOPREVENT Model Estimate	0.511191	0.581533
BIOPREVENT Model Estimate	0.511274	0.581664
BIOPREVENT Model Estimate	0.51188	0.582618
BIOPREVENT Model Estimate	0.512465	0.583532
BIOPREVENT Model Estimate	0.512696	0.58389
BIOPREVENT Model Estimate	0.512914	0.584228
BIOPREVENT Model Estimate	0.517221	0.590747
BIOPREVENT Model Estimate	0.517259	0.590804
BIOPREVENT Model Estimate	0.517299	0.590863
BIOPREVENT Model Estimate	0.519312	0.593831
BIOPREVENT Model Estimate	0.519325	0.59385
BIOPREVENT Model Estimate	0.521378	0.596846
BIOPREVENT Model Estimate	0.523114	0.599366
BIOPREVENT Model Estimate	0.523243	0.599554
BIOPREVENT Model Estimate	0.523528	0.599968
BIOPREVENT Model Estimate	0.524334	0.601136
BIOPREVENT Model Estimate	0.524568	0.601475
BIOPREVENT Model Estimate	0.527126	0.605199
BIOPREVENT Model Estimate	0.527629	0.605935
BIOPREVENT Model Estimate	0.528412	0.607085
BIOPREVENT Model Estimate	0.530229	0.609774
BIOPREVENT Model Estimate	0.532999	0.61395
BIOPREVENT Model Estimate	0.533805	0.615188
BIOPREVENT Model Estimate	0.536595	0.619566
BIOPREVENT Model Estimate	0.537027	0.620258
BIOPREVENT Model Estimate	0.537776	0.621471
BIOPREVENT Model Estimate	0.538987	0.623459
BIOPREVENT Model Estimate	0.539139	0.623711
BIOPREVENT Model Estimate	0.539644	0.624548
BIOPREVENT Model Estimate	0.540116	0.625324
BIOPREVENT Model Estimate	0.540719	0.626305
BIOPREVENT Model Estimate	0.542939	0.629845
BIOPREVENT Model Estimate	0.544257	0.631891
BIOPREVENT Model Estimate	0.545123	0.633212
BIOPREVENT Model Estimate	0.545553	0.633861
BIOPREVENT Model Estimate	0.548662	0.638426
BIOPREVENT Model Estimate	0.5491	0.639052
BIOPREVENT Model Estimate	0.550031	0.640367
BIOPREVENT Model Estimate	0.550753	0.641372
BIOPREVENT Model Estimate	0.557167	0.649818
BIOPREVENT Model Estimate	0.558277	0.651193
BIOPREVENT Model Estimate	0.560874	0.654314
BIOPREVENT Model Estimate	0.566813	0.66097
BIOPREVENT Model Estimate	0.56703	0.661201
BIOPREVENT Model Estimate	0.567553	0.661755
BIOPREVENT Model Estimate	0.569039	0.663302
BIOPREVENT Model Estimate	0.571092	0.665377
BIOPREVENT Model Estimate	0.573359	0.667589
BIOPREVENT Model Estimate	0.573382	0.667611
BIOPREVENT Model Estimate	0.573859	0.668065
BIOPREVENT Model Estimate	0.57441	0.668586
BIOPREVENT Model Estimate	0.575018	0.669156
BIOPREVENT Model Lower Confidence Limit	0.167727	0.0558882
BIOPREVENT Model Lower Confidence Limit	0.175448	0.0709754
BIOPREVENT Model Lower Confidence Limit	0.181025	0.081601
BIOPREVENT Model Lower Confidence Limit	0.182255	0.0839123
BIOPREVENT Model Lower Confidence Limit	0.183944	0.087068
BIOPREVENT Model Lower Confidence Limit	0.185494	0.0899443
BIOPREVENT Model Lower Confidence Limit	0.193024	0.103664
BIOPREVENT Model Lower Confidence Limit	0.194505	0.106311
BIOPREVENT Model Lower Confidence Limit	0.195176	0.107506
BIOPREVENT Model Lower Confidence Limit	0.196385	0.10965
BIOPREVENT Model Lower Confidence Limit	0.205467	0.125409
BIOPREVENT Model Lower Confidence Limit	0.207435	0.128746
BIOPREVENT Model Lower Confidence Limit	0.215661	0.142411
BIOPREVENT Model Lower Confidence Limit	0.219655	0.148885
BIOPREVENT Model Lower Confidence Limit	0.220576	0.150364
BIOPREVENT Model Lower Confidence Limit	0.221901	0.152482
BIOPREVENT Model Lower Confidence Limit	0.225728	0.15854
BIOPREVENT Model Lower Confidence Limit	0.227586	0.161449
BIOPREVENT Model Lower Confidence Limit	0.228458	0.162807
BIOPREVENT Model Lower Confidence Limit	0.232043	0.168344
BIOPREVENT Model Lower Confidence Limit	0.232562	0.169138
BIOPREVENT Model Lower Confidence Limit	0.236152	0.174598
BIOPREVENT Model Lower Confidence Limit	0.236835	0.175628
BIOPREVENT Model Lower Confidence Limit	0.239202	0.179177
BIOPREVENT Model Lower Confidence Limit	0.247335	0.191028
BIOPREVENT Model Lower Confidence Limit	0.249356	0.193864
BIOPREVENT Model Lower Confidence Limit	0.249683	0.194317
BIOPREVENT Model Lower Confidence Limit	0.252918	0.198736
BIOPREVENT Model Lower Confidence Limit	0.254678	0.201079
BIOPREVENT Model Lower Confidence Limit	0.255282	0.201872
BIOPREVENT Model Lower Confidence Limit	0.259433	0.207173
BIOPREVENT Model Lower Confidence Limit	0.260249	0.208182
BIOPREVENT Model Lower Confidence Limit	0.262741	0.211198
BIOPREVENT Model Lower Confidence Limit	0.272993	0.222526
BIOPREVENT Model Lower Confidence Limit	0.274791	0.224341
BIOPREVENT Model Lower Confidence Limit	0.278018	0.227487
BIOPREVENT Model Lower Confidence Limit	0.278915	0.228337
BIOPREVENT Model Lower Confidence Limit	0.281433	0.230672
BIOPREVENT Model Lower Confidence Limit	0.282099	0.231278
BIOPREVENT Model Lower Confidence Limit	0.284998	0.233867
BIOPREVENT Model Lower Confidence Limit	0.286926	0.235551
BIOPREVENT Model Lower Confidence Limit	0.287915	0.236404
BIOPREVENT Model Lower Confidence Limit	0.288127	0.236586
BIOPREVENT Model Lower Confidence Limit	0.290342	0.238476
BIOPREVENT Model Lower Confidence Limit	0.291646	0.23958
BIOPREVENT Model Lower Confidence Limit	0.29691	0.244002
BIOPREVENT Model Lower Confidence Limit	0.296988	0.244067
BIOPREVENT Model Lower Confidence Limit	0.299067	0.245819
BIOPREVENT Model Lower Confidence Limit	0.299994	0.246604
BIOPREVENT Model Lower Confidence Limit	0.301588	0.247961
BIOPREVENT Model Lower Confidence Limit	0.301943	0.248265
BIOPREVENT Model Lower Confidence Limit	0.304281	0.250284
BIOPREVENT Model Lower Confidence Limit	0.30813	0.253692
BIOPREVENT Model Lower Confidence Limit	0.309415	0.254858
BIOPREVENT Model Lower Confidence Limit	0.310178	0.255559
BIOPREVENT Model Lower Confidence Limit	0.310981	0.256301
BIOPREVENT Model Lower Confidence Limit	0.311197	0.256503
BIOPREVENT Model Lower Confidence Limit	0.313315	0.258501
BIOPREVENT Model Lower Confidence Limit	0.313982	0.25914
BIOPREVENT Model Lower Confidence Limit	0.315081	0.260205
BIOPREVENT Model Lower Confidence Limit	0.317083	0.262181
BIOPREVENT Model Lower Confidence Limit	0.319798	0.264936
BIOPREVENT Model Lower Confidence Limit	0.322026	0.267261
BIOPREVENT Model Lower Confidence Limit	0.324624	0.27004
BIOPREVENT Model Lower Confidence Limit	0.325125	0.270584
BIOPREVENT Model Lower Confidence Limit	0.326431	0.271998
BIOPREVENT Model Lower Confidence Limit	0.32845	0.274153
BIOPREVENT Model Lower Confidence Limit	0.329678	0.275444
BIOPREVENT Model Lower Confidence Limit	0.334091	0.279928
BIOPREVENT Model Lower Confidence Limit	0.338541	0.284164
BIOPREVENT Model Lower Confidence Limit	0.339856	0.285352
BIOPREVENT Model Lower Confidence Limit	0.340892	0.286268
BIOPREVENT Model Lower Confidence Limit	0.341204	0.28654
BIOPREVENT Model Lower Confidence Limit	0.341219	0.286553
BIOPREVENT Model Lower Confidence Limit	0.349126	0.292864
BIOPREVENT Model Lower Confidence Limit	0.351085	0.29426
BIOPREVENT Model Lower Confidence Limit	0.351252	0.294377
BIOPREVENT Model Lower Confidence Limit	0.351801	0.294756
BIOPREVENT Model Lower Confidence Limit	0.356722	0.297962
BIOPREVENT Model Lower Confidence Limit	0.358575	0.299093
BIOPREVENT Model Lower Confidence Limit	0.360984	0.300518
BIOPREVENT Model Lower Confidence Limit	0.36466	0.302628
BIOPREVENT Model Lower Confidence Limit	0.36496	0.302798
BIOPREVENT Model Lower Confidence Limit	0.368095	0.304578
BIOPREVENT Model Lower Confidence Limit	0.371556	0.306581
BIOPREVENT Model Lower Confidence Limit	0.374345	0.308263
BIOPREVENT Model Lower Confidence Limit	0.374874	0.308592
BIOPREVENT Model Lower Confidence Limit	0.377801	0.310481
BIOPREVENT Model Lower Confidence Limit	0.378258	0.310788
BIOPREVENT Model Lower Confidence Limit	0.379076	0.311347
BIOPREVENT Model Lower Confidence Limit	0.384867	0.315706
BIOPREVENT Model Lower Confidence Limit	0.389797	0.320095
BIOPREVENT Model Lower Confidence Limit	0.389883	0.320178
BIOPREVENT Model Lower Confidence Limit	0.392439	0.322753
BIOPREVENT Model Lower Confidence Limit	0.39271	0.323038
BIOPREVENT Model Lower Confidence Limit	0.394342	0.324812
BIOPREVENT Model Lower Confidence Limit	0.394422	0.3249
BIOPREVENT Model Lower Confidence Limit	0.397031	0.327936
BIOPREVENT Model Lower Confidence Limit	0.397143	0.328071
BIOPREVENT Model Lower Confidence Limit	0.398171	0.329338
BIOPREVENT Model Lower Confidence Limit	0.402599	0.335238
BIOPREVENT Model Lower Confidence Limit	0.404528	0.338027
BIOPREVENT Model Lower Confidence Limit	0.406857	0.341568
BIOPREVENT Model Lower Confidence Limit	0.407775	0.343011
BIOPREVENT Model Lower Confidence Limit	0.408383	0.343981
BIOPREVENT Model Lower Confidence Limit	0.408584	0.344304
BIOPREVENT Model Lower Confidence Limit	0.409594	0.345859
BIOPREVENT Model Lower Confidence Limit	0.410294	0.346854
BIOPREVENT Model Lower Confidence Limit	0.411126	0.347954
BIOPREVENT Model Lower Confidence Limit	0.411184	0.348027
BIOPREVENT Model Lower Confidence Limit	0.412934	0.350049
BIOPREVENT Model Lower Confidence Limit	0.420069	0.355119
BIOPREVENT Model Lower Confidence Limit	0.420617	0.355346
BIOPREVENT Model Lower Confidence Limit	0.421607	0.355717
BIOPREVENT Model Lower Confidence Limit	0.423044	0.356175
BIOPREVENT Model Lower Confidence Limit	0.423861	0.356402
BIOPREVENT Model Lower Confidence Limit	0.425752	0.356865
BIOPREVENT Model Lower Confidence Limit	0.426987	0.357145
BIOPREVENT Model Lower Confidence Limit	0.427736	0.357314
BIOPREVENT Model Lower Confidence Limit	0.429676	0.357785
BIOPREVENT Model Lower Confidence Limit	0.432061	0.358514
BIOPREVENT Model Lower Confidence Limit	0.433042	0.35889
BIOPREVENT Model Lower Confidence Limit	0.433883	0.359259
BIOPREVENT Model Lower Confidence Limit	0.434673	0.35965
BIOPREVENT Model Lower Confidence Limit	0.43572	0.360243
BIOPREVENT Model Lower Confidence Limit	0.436671	0.360863
BIOPREVENT Model Lower Confidence Limit	0.436719	0.360897
BIOPREVENT Model Lower Confidence Limit	0.43693	0.361048
BIOPREVENT Model Lower Confidence Limit	0.43866	0.362453
BIOPREVENT Model Lower Confidence Limit	0.438877	0.362653
BIOPREVENT Model Lower Confidence Limit	0.439365	0.363122
BIOPREVENT Model Lower Confidence Limit	0.44039	0.364203
BIOPREVENT Model Lower Confidence Limit	0.440663	0.364514
BIOPREVENT Model Lower Confidence Limit	0.441666	0.365743
BIOPREVENT Model Lower Confidence Limit	0.444433	0.369892
BIOPREVENT Model Lower Confidence Limit	0.444525	0.37005
BIOPREVENT Model Lower Confidence Limit	0.444636	0.370244
BIOPREVENT Model Lower Confidence Limit	0.445207	0.371269
BIOPREVENT Model Lower Confidence Limit	0.445307	0.371454
BIOPREVENT Model Lower Confidence Limit	0.445777	0.372346
BIOPREVENT Model Lower Confidence Limit	0.445941	0.372666
BIOPREVENT Model Lower Confidence Limit	0.446045	0.372873
BIOPREVENT Model Lower Confidence Limit	0.446926	0.374688
BIOPREVENT Model Lower Confidence Limit	0.44715	0.375172
BIOPREVENT Model Lower Confidence Limit	0.447214	0.375312
BIOPREVENT Model Lower Confidence Limit	0.447497	0.375938
BIOPREVENT Model Lower Confidence Limit	0.448417	0.378075
BIOPREVENT Model Lower Confidence Limit	0.450414	0.382833
BIOPREVENT Model Lower Confidence Limit	0.450971	0.384143
BIOPREVENT Model Lower Confidence Limit	0.451067	0.38437
BIOPREVENT Model Lower Confidence Limit	0.451081	0.384403
BIOPREVENT Model Lower Confidence Limit	0.451944	0.386416
BIOPREVENT Model Lower Confidence Limit	0.452369	0.387401
BIOPREVENT Model Lower Confidence Limit	0.455136	0.393719
BIOPREVENT Model Lower Confidence Limit	0.456524	0.39682
BIOPREVENT Model Lower Confidence Limit	0.457393	0.398741
BIOPREVENT Model Lower Confidence Limit	0.457544	0.399073
BIOPREVENT Model Lower Confidence Limit	0.458293	0.400711
BIOPREVENT Model Lower Confidence Limit	0.45872	0.401641
BIOPREVENT Model Lower Confidence Limit	0.458995	0.402236
BIOPREVENT Model Lower Confidence Limit	0.459211	0.402703
BIOPREVENT Model Lower Confidence Limit	0.45926	0.402809
BIOPREVENT Model Lower Confidence Limit	0.459279	0.40285
BIOPREVENT Model Lower Confidence Limit	0.460246	0.404929
BIOPREVENT Model Lower Confidence Limit	0.460663	0.405817
BIOPREVENT Model Lower Confidence Limit	0.461279	0.407126
BIOPREVENT Model Lower Confidence Limit	0.461915	0.408468
BIOPREVENT Model Lower Confidence Limit	0.462094	0.408844
BIOPREVENT Model Lower Confidence Limit	0.462189	0.409042
BIOPREVENT Model Lower Confidence Limit	0.462307	0.40929
BIOPREVENT Model Lower Confidence Limit	0.46319	0.411132
BIOPREVENT Model Lower Confidence Limit	0.463573	0.411926
BIOPREVENT Model Lower Confidence Limit	0.464795	0.414439
BIOPREVENT Model Lower Confidence Limit	0.464908	0.41467
BIOPREVENT Model Lower Confidence Limit	0.465501	0.415876
BIOPREVENT Model Lower Confidence Limit	0.465507	0.415887
BIOPREVENT Model Lower Confidence Limit	0.466977	0.418844
BIOPREVENT Model Lower Confidence Limit	0.467153	0.419196
BIOPREVENT Model Lower Confidence Limit	0.46721	0.419309
BIOPREVENT Model Lower Confidence Limit	0.46744	0.419765
BIOPREVENT Model Lower Confidence Limit	0.469558	0.423902
BIOPREVENT Model Lower Confidence Limit	0.469871	0.4245
BIOPREVENT Model Lower Confidence Limit	0.46995	0.424651
BIOPREVENT Model Lower Confidence Limit	0.470322	0.425357
BIOPREVENT Model Lower Confidence Limit	0.470459	0.425616
BIOPREVENT Model Lower Confidence Limit	0.470483	0.425662
BIOPREVENT Model Lower Confidence Limit	0.470505	0.425702
BIOPREVENT Model Lower Confidence Limit	0.470619	0.425917
BIOPREVENT Model Lower Confidence Limit	0.470933	0.426509
BIOPREVENT Model Lower Confidence Limit	0.471299	0.427209
BIOPREVENT Model Lower Confidence Limit	0.471325	0.427258
BIOPREVENT Model Lower Confidence Limit	0.471365	0.427335
BIOPREVENT Model Lower Confidence Limit	0.47148	0.427556
BIOPREVENT Model Lower Confidence Limit	0.471939	0.42845
BIOPREVENT Model Lower Confidence Limit	0.472792	0.430143
BIOPREVENT Model Lower Confidence Limit	0.473452	0.431484
BIOPREVENT Model Lower Confidence Limit	0.473468	0.431515
BIOPREVENT Model Lower Confidence Limit	0.47347	0.43152
BIOPREVENT Model Lower Confidence Limit	0.47373	0.432055
BIOPREVENT Model Lower Confidence Limit	0.47383	0.432262
BIOPREVENT Model Lower Confidence Limit	0.474144	0.432913
BIOPREVENT Model Lower Confidence Limit	0.475736	0.436307
BIOPREVENT Model Lower Confidence Limit	0.47613	0.437165
BIOPREVENT Model Lower Confidence Limit	0.477249	0.439646
BIOPREVENT Model Lower Confidence Limit	0.477384	0.439949
BIOPREVENT Model Lower Confidence Limit	0.478401	0.442252
BIOPREVENT Model Lower Confidence Limit	0.479332	0.444396
BIOPREVENT Model Lower Confidence Limit	0.479407	0.444569
BIOPREVENT Model Lower Confidence Limit	0.479752	0.445371
BIOPREVENT Model Lower Confidence Limit	0.479814	0.445516
BIOPREVENT Model Lower Confidence Limit	0.481781	0.450143
BIOPREVENT Model Lower Confidence Limit	0.482052	0.450785
BIOPREVENT Model Lower Confidence Limit	0.482215	0.451173
BIOPREVENT Model Lower Confidence Limit	0.482421	0.451662
BIOPREVENT Model Lower Confidence Limit	0.484393	0.456362
BIOPREVENT Model Lower Confidence Limit	0.484861	0.457476
BIOPREVENT Model Lower Confidence Limit	0.488074	0.465051
BIOPREVENT Model Lower Confidence Limit	0.488791	0.466708
BIOPREVENT Model Lower Confidence Limit	0.490515	0.470611
BIOPREVENT Model Lower Confidence Limit	0.491369	0.472498
BIOPREVENT Model Lower Confidence Limit	0.491429	0.472629
BIOPREVENT Model Lower Confidence Limit	0.491712	0.473243
BIOPREVENT Model Lower Confidence Limit	0.492243	0.474385
BIOPREVENT Model Lower Confidence Limit	0.493977	0.477998
BIOPREVENT Model Lower Confidence Limit	0.494452	0.478953
BIOPREVENT Model Lower Confidence Limit	0.494885	0.479807
BIOPREVENT Model Lower Confidence Limit	0.497433	0.484532
BIOPREVENT Model Lower Confidence Limit	0.499498	0.487921
BIOPREVENT Model Lower Confidence Limit	0.499718	0.488255
BIOPREVENT Model Lower Confidence Limit	0.500073	0.488789
BIOPREVENT Model Lower Confidence Limit	0.503278	0.493511
BIOPREVENT Model Lower Confidence Limit	0.503685	0.494098
BIOPREVENT Model Lower Confidence Limit	0.504098	0.494692
BIOPREVENT Model Lower Confidence Limit	0.504984	0.495956
BIOPREVENT Model Lower Confidence Limit	0.505107	0.496132
BIOPREVENT Model Lower Confidence Limit	0.505171	0.496222
BIOPREVENT Model Lower Confidence Limit	0.50703	0.498831
BIOPREVENT Model Lower Confidence Limit	0.508268	0.500537
BIOPREVENT Model Lower Confidence Limit	0.508626	0.501026
BIOPREVENT Model Lower Confidence Limit	0.509205	0.50181
BIOPREVENT Model Lower Confidence Limit	0.510584	0.503652
BIOPREVENT Model Lower Confidence Limit	0.510801	0.503939
BIOPREVENT Model Lower Confidence Limit	0.511191	0.50445
BIOPREVENT Model Lower Confidence Limit	0.511274	0.504558
BIOPREVENT Model Lower Confidence Limit	0.51188	0.505346
BIOPREVENT Model Lower Confidence Limit	0.512465	0.506097
BIOPREVENT Model Lower Confidence Limit	0.512696	0.506391
BIOPREVENT Model Lower Confidence Limit	0.512914	0.506668
BIOPREVENT Model Lower Confidence Limit	0.517221	0.511865
BIOPREVENT Model Lower Confidence Limit	0.517259	0.511909
BIOPREVENT Model Lower Confidence Limit	0.517299	0.511954
BIOPREVENT Model Lower Confidence Limit	0.519312	0.514186
BIOPREVENT Model Lower Confidence Limit	0.519325	0.514199
BIOPREVENT Model Lower Confidence Limit	0.521378	0.516337
BIOPREVENT Model Lower Confidence Limit	0.523114	0.518037
BIOPREVENT Model Lower Confidence Limit	0.523243	0.51816
BIOPREVENT Model Lower Confidence Limit	0.523528	0.518428
BIOPREVENT Model Lower Confidence Limit	0.524334	0.519173
BIOPREVENT Model Lower Confidence Limit	0.524568	0.519386
BIOPREVENT Model Lower Confidence Limit	0.527126	0.521605
BIOPREVENT Model Lower Confidence Limit	0.527629	0.52202
BIOPREVENT Model Lower Confidence Limit	0.528412	0.522653
BIOPREVENT Model Lower Confidence Limit	0.530229	0.524066
BIOPREVENT Model Lower Confidence Limit	0.532999	0.526101
BIOPREVENT Model Lower Confidence Limit	0.533805	0.526673
BIOPREVENT Model Lower Confidence Limit	0.536595	0.528613
BIOPREVENT Model Lower Confidence Limit	0.537027	0.52891
BIOPREVENT Model Lower Confidence Limit	0.537776	0.529426
BIOPREVENT Model Lower Confidence Limit	0.538987	0.530261
BIOPREVENT Model Lower Confidence Limit	0.539139	0.530365
BIOPREVENT Model Lower Confidence Limit	0.539644	0.530712
BIOPREVENT Model Lower Confidence Limit	0.540116	0.53103
BIOPREVENT Model Lower Confidence Limit	0.540719	0.531426
BIOPREVENT Model Lower Confidence Limit	0.542939	0.53281
BIOPREVENT Model Lower Confidence Limit	0.544257	0.533574
BIOPREVENT Model Lower Confidence Limit	0.545123	0.534054
BIOPREVENT Model Lower Confidence Limit	0.545553	0.534285
BIOPREVENT Model Lower Confidence Limit	0.548662	0.535831
BIOPREVENT Model Lower Confidence Limit	0.5491	0.536031
BIOPREVENT Model Lower Confidence Limit	0.550031	0.536442
BIOPREVENT Model Lower Confidence Limit	0.550753	0.536747
BIOPREVENT Model Lower Confidence Limit	0.557167	0.538948
BIOPREVENT Model Lower Confidence Limit	0.558277	0.539237
BIOPREVENT Model Lower Confidence Limit	0.560874	0.539805
BIOPREVENT Model Lower Confidence Limit	0.566813	0.540539
BIOPREVENT Model Lower Confidence Limit	0.56703	0.54055
BIOPREVENT Model Lower Confidence Limit	0.567553	0.540574
BIOPREVENT Model Lower Confidence Limit	0.569039	0.540608
BIOPREVENT Model Lower Confidence Limit	0.571092	0.540573
BIOPREVENT Model Lower Confidence Limit	0.573359	0.540421
BIOPREVENT Model Lower Confidence Limit	0.573382	0.540419
BIOPREVENT Model Lower Confidence Limit	0.573859	0.540372
BIOPREVENT Model Lower Confidence Limit	0.57441	0.540311
BIOPREVENT Model Lower Confidence Limit	0.575018	0.540235
BIOPREVENT Model Upper Confidence Limit	0.167727	0.33649
BIOPREVENT Model Upper Confidence Limit	0.175448	0.339712
BIOPREVENT Model Upper Confidence Limit	0.181025	0.342229
BIOPREVENT Model Upper Confidence Limit	0.182255	0.342804
BIOPREVENT Model Upper Confidence Limit	0.183944	0.343607
BIOPREVENT Model Upper Confidence Limit	0.185494	0.344355
BIOPREVENT Model Upper Confidence Limit	0.193024	0.348148
BIOPREVENT Model Upper Confidence Limit	0.194505	0.348923
BIOPREVENT Model Upper Confidence Limit	0.195176	0.349277
BIOPREVENT Model Upper Confidence Limit	0.196385	0.349919
BIOPREVENT Model Upper Confidence Limit	0.205467	0.354914
BIOPREVENT Model Upper Confidence Limit	0.207435	0.356032
BIOPREVENT Model Upper Confidence Limit	0.215661	0.360812
BIOPREVENT Model Upper Confidence Limit	0.219655	0.363182
BIOPREVENT Model Upper Confidence Limit	0.220576	0.363733
BIOPREVENT Model Upper Confidence Limit	0.221901	0.364526
BIOPREVENT Model Upper Confidence Limit	0.225728	0.366828
BIOPREVENT Model Upper Confidence Limit	0.227586	0.367951
BIOPREVENT Model Upper Confidence Limit	0.228458	0.368479
BIOPREVENT Model Upper Confidence Limit	0.232043	0.370651
BIOPREVENT Model Upper Confidence Limit	0.232562	0.370966
BIOPREVENT Model Upper Confidence Limit	0.236152	0.373146
BIOPREVENT Model Upper Confidence Limit	0.236835	0.373561
BIOPREVENT Model Upper Confidence Limit	0.239202	0.374998
BIOPREVENT Model Upper Confidence Limit	0.247335	0.380356
BIOPREVENT Model Upper Confidence Limit	0.249356	0.381825
BIOPREVENT Model Upper Confidence Limit	0.249683	0.382068
BIOPREVENT Model Upper Confidence Limit	0.252918	0.384557
BIOPREVENT Model Upper Confidence Limit	0.254678	0.385976
BIOPREVENT Model Upper Confidence Limit	0.255282	0.386474
BIOPREVENT Model Upper Confidence Limit	0.259433	0.390044
BIOPREVENT Model Upper Confidence Limit	0.260249	0.390776
BIOPREVENT Model Upper Confidence Limit	0.262741	0.393074
BIOPREVENT Model Upper Confidence Limit	0.272993	0.403414
BIOPREVENT Model Upper Confidence Limit	0.274791	0.405351
BIOPREVENT Model Upper Confidence Limit	0.278018	0.408895
BIOPREVENT Model Upper Confidence Limit	0.278915	0.409892
BIOPREVENT Model Upper Confidence Limit	0.281433	0.412711
BIOPREVENT Model Upper Confidence Limit	0.282099	0.413461
BIOPREVENT Model Upper Confidence Limit	0.284998	0.416731
BIOPREVENT Model Upper Confidence Limit	0.286926	0.418905
BIOPREVENT Model Upper Confidence Limit	0.287915	0.420016
BIOPREVENT Model Upper Confidence Limit	0.288127	0.420254
BIOPREVENT Model Upper Confidence Limit	0.290342	0.422725
BIOPREVENT Model Upper Confidence Limit	0.291646	0.424167
BIOPREVENT Model Upper Confidence Limit	0.29691	0.429826
BIOPREVENT Model Upper Confidence Limit	0.296988	0.429907
BIOPREVENT Model Upper Confidence Limit	0.299067	0.432045
BIOPREVENT Model Upper Confidence Limit	0.299994	0.432977
BIOPREVENT Model Upper Confidence Limit	0.301588	0.434545
BIOPREVENT Model Upper Confidence Limit	0.301943	0.434888
BIOPREVENT Model Upper Confidence Limit	0.304281	0.437085
BIOPREVENT Model Upper Confidence Limit	0.30813	0.440445
BIOPREVENT Model Upper Confidence Limit	0.309415	0.441488
BIOPREVENT Model Upper Confidence Limit	0.310178	0.442088
BIOPREVENT Model Upper Confidence Limit	0.310981	0.442702
BIOPREVENT Model Upper Confidence Limit	0.311197	0.442865
BIOPREVENT Model Upper Confidence Limit	0.313315	0.44439
BIOPREVENT Model Upper Confidence Limit	0.313982	0.444844
BIOPREVENT Model Upper Confidence Limit	0.315081	0.445565
BIOPREVENT Model Upper Confidence Limit	0.317083	0.446787
BIOPREVENT Model Upper Confidence Limit	0.319798	0.448252
BIOPREVENT Model Upper Confidence Limit	0.322026	0.449286
BIOPREVENT Model Upper Confidence Limit	0.324624	0.450301
BIOPREVENT Model Upper Confidence Limit	0.325125	0.450473
BIOPREVENT Model Upper Confidence Limit	0.326431	0.450929
BIOPREVENT Model Upper Confidence Limit	0.32845	0.4517
BIOPREVENT Model Upper Confidence Limit	0.329678	0.45221
BIOPREVENT Model Upper Confidence Limit	0.334091	0.454319
BIOPREVENT Model Upper Confidence Limit	0.338541	0.456919
BIOPREVENT Model Upper Confidence Limit	0.339856	0.457783
BIOPREVENT Model Upper Confidence Limit	0.340892	0.458495
BIOPREVENT Model Upper Confidence Limit	0.341204	0.458716
BIOPREVENT Model Upper Confidence Limit	0.341219	0.458726
BIOPREVENT Model Upper Confidence Limit	0.349126	0.465138
BIOPREVENT Model Upper Confidence Limit	0.351085	0.466963
BIOPREVENT Model Upper Confidence Limit	0.351252	0.467123
BIOPREVENT Model Upper Confidence Limit	0.351801	0.467652
BIOPREVENT Model Upper Confidence Limit	0.356722	0.47267
BIOPREVENT Model Upper Confidence Limit	0.358575	0.474672
BIOPREVENT Model Upper Confidence Limit	0.360984	0.477347
BIOPREVENT Model Upper Confidence Limit	0.36466	0.481549
BIOPREVENT Model Upper Confidence Limit	0.36496	0.481896
BIOPREVENT Model Upper Confidence Limit	0.368095	0.485548
BIOPREVENT Model Upper Confidence Limit	0.371556	0.489585
BIOPREVENT Model Upper Confidence Limit	0.374345	0.492798
BIOPREVENT Model Upper Confidence Limit	0.374874	0.4934
BIOPREVENT Model Upper Confidence Limit	0.377801	0.496675
BIOPREVENT Model Upper Confidence Limit	0.378258	0.497175
BIOPREVENT Model Upper Confidence Limit	0.379076	0.498063
BIOPREVENT Model Upper Confidence Limit	0.384867	0.503981
BIOPREVENT Model Upper Confidence Limit	0.389797	0.508366
BIOPREVENT Model Upper Confidence Limit	0.389883	0.508436
BIOPREVENT Model Upper Confidence Limit	0.392439	0.510413
BIOPREVENT Model Upper Confidence Limit	0.39271	0.51061
BIOPREVENT Model Upper Confidence Limit	0.394342	0.511742
BIOPREVENT Model Upper Confidence Limit	0.394422	0.511795
BIOPREVENT Model Upper Confidence Limit	0.397031	0.513399
BIOPREVENT Model Upper Confidence Limit	0.397143	0.513463
BIOPREVENT Model Upper Confidence Limit	0.398171	0.514021
BIOPREVENT Model Upper Confidence Limit	0.402599	0.515971
BIOPREVENT Model Upper Confidence Limit	0.404528	0.516588
BIOPREVENT Model Upper Confidence Limit	0.406857	0.517151
BIOPREVENT Model Upper Confidence Limit	0.407775	0.51732
BIOPREVENT Model Upper Confidence Limit	0.408383	0.517417
BIOPREVENT Model Upper Confidence Limit	0.408584	0.517446
BIOPREVENT Model Upper Confidence Limit	0.409594	0.517561
BIOPREVENT Model Upper Confidence Limit	0.410294	0.517609
BIOPREVENT Model Upper Confidence Limit	0.411126	0.517635
BIOPREVENT Model Upper Confidence Limit	0.411184	0.517635
BIOPREVENT Model Upper Confidence Limit	0.412934	0.51759
BIOPREVENT Model Upper Confidence Limit	0.420069	0.516664
BIOPREVENT Model Upper Confidence Limit	0.420617	0.516579
BIOPREVENT Model Upper Confidence Limit	0.421607	0.516431
BIOPREVENT Model Upper Confidence Limit	0.423044	0.516238
BIOPREVENT Model Upper Confidence Limit	0.423861	0.516143
BIOPREVENT Model Upper Confidence Limit	0.425752	0.515979
BIOPREVENT Model Upper Confidence Limit	0.426987	0.515924
BIOPREVENT Model Upper Confidence Limit	0.427736	0.515914
BIOPREVENT Model Upper Confidence Limit	0.429676	0.51598
BIOPREVENT Model Upper Confidence Limit	0.432061	0.51627
BIOPREVENT Model Upper Confidence Limit	0.433042	0.516465
BIOPREVENT Model Upper Confidence Limit	0.433883	0.516671
BIOPREVENT Model Upper Confidence Limit	0.434673	0.516897
BIOPREVENT Model Upper Confidence Limit	0.43572	0.51725
BIOPREVENT Model Upper Confidence Limit	0.436671	0.517626
BIOPREVENT Model Upper Confidence Limit	0.436719	0.517647
BIOPREVENT Model Upper Confidence Limit	0.43693	0.517738
BIOPREVENT Model Upper Confidence Limit	0.43866	0.518592
BIOPREVENT Model Upper Confidence Limit	0.438877	0.518714
BIOPREVENT Model Upper Confidence Limit	0.439365	0.518998
BIOPREVENT Model Upper Confidence Limit	0.44039	0.519649
BIOPREVENT Model Upper Confidence Limit	0.440663	0.519836
BIOPREVENT Model Upper Confidence Limit	0.441666	0.52057
BIOPREVENT Model Upper Confidence Limit	0.444433	0.523026
BIOPREVENT Model Upper Confidence Limit	0.444525	0.523119
BIOPREVENT Model Upper Confidence Limit	0.444636	0.523233
BIOPREVENT Model Upper Confidence Limit	0.445207	0.523837
BIOPREVENT Model Upper Confidence Limit	0.445307	0.523946
BIOPREVENT Model Upper Confidence Limit	0.445777	0.524472
BIOPREVENT Model Upper Confidence Limit	0.445941	0.524661
BIOPREVENT Model Upper Confidence Limit	0.446045	0.524783
BIOPREVENT Model Upper Confidence Limit	0.446926	0.525855
BIOPREVENT Model Upper Confidence Limit	0.44715	0.526142
BIOPREVENT Model Upper Confidence Limit	0.447214	0.526225
BIOPREVENT Model Upper Confidence Limit	0.447497	0.526597
BIOPREVENT Model Upper Confidence Limit	0.448417	0.527871
BIOPREVENT Model Upper Confidence Limit	0.450414	0.53092
BIOPREVENT Model Upper Confidence Limit	0.450971	0.531826
BIOPREVENT Model Upper Confidence Limit	0.451067	0.531986
BIOPREVENT Model Upper Confidence Limit	0.451081	0.532009
BIOPREVENT Model Upper Confidence Limit	0.451944	0.533462
BIOPREVENT Model Upper Confidence Limit	0.452369	0.534194
BIOPREVENT Model Upper Confidence Limit	0.455136	0.539217
BIOPREVENT Model Upper Confidence Limit	0.456524	0.541864
BIOPREVENT Model Upper Confidence Limit	0.457393	0.543555
BIOPREVENT Model Upper Confidence Limit	0.457544	0.543851
BIOPREVENT Model Upper Confidence Limit	0.458293	0.545325
BIOPREVENT Model Upper Confidence Limit	0.45872	0.546173
BIOPREVENT Model Upper Confidence Limit	0.458995	0.546718
BIOPREVENT Model Upper Confidence Limit	0.459211	0.547148
BIOPREVENT Model Upper Confidence Limit	0.45926	0.547246
BIOPREVENT Model Upper Confidence Limit	0.459279	0.547283
BIOPREVENT Model Upper Confidence Limit	0.460246	0.549217
BIOPREVENT Model Upper Confidence Limit	0.460663	0.550051
BIOPREVENT Model Upper Confidence Limit	0.461279	0.551286
BIOPREVENT Model Upper Confidence Limit	0.461915	0.552558
BIOPREVENT Model Upper Confidence Limit	0.462094	0.552916
BIOPREVENT Model Upper Confidence Limit	0.462189	0.553105
BIOPREVENT Model Upper Confidence Limit	0.462307	0.553341
BIOPREVENT Model Upper Confidence Limit	0.46319	0.555099
BIOPREVENT Model Upper Confidence Limit	0.463573	0.555858
BIOPREVENT Model Upper Confidence Limit	0.464795	0.558259
BIOPREVENT Model Upper Confidence Limit	0.464908	0.558479
BIOPREVENT Model Upper Confidence Limit	0.465501	0.559629
BIOPREVENT Model Upper Confidence Limit	0.465507	0.559639
BIOPREVENT Model Upper Confidence Limit	0.466977	0.56244
BIOPREVENT Model Upper Confidence Limit	0.467153	0.56277
BIOPREVENT Model Upper Confidence Limit	0.46721	0.562877
BIOPREVENT Model Upper Confidence Limit	0.46744	0.563305
BIOPREVENT Model Upper Confidence Limit	0.469558	0.567151
BIOPREVENT Model Upper Confidence Limit	0.469871	0.567702
BIOPREVENT Model Upper Confidence Limit	0.46995	0.567841
BIOPREVENT Model Upper Confidence Limit	0.470322	0.568489
BIOPREVENT Model Upper Confidence Limit	0.470459	0.568726
BIOPREVENT Model Upper Confidence Limit	0.470483	0.568768
BIOPREVENT Model Upper Confidence Limit	0.470505	0.568805
BIOPREVENT Model Upper Confidence Limit	0.470619	0.569001
BIOPREVENT Model Upper Confidence Limit	0.470933	0.569546
BIOPREVENT Model Upper Confidence Limit	0.471299	0.570191
BIOPREVENT Model Upper Confidence Limit	0.471325	0.570236
BIOPREVENT Model Upper Confidence Limit	0.471365	0.570307
BIOPREVENT Model Upper Confidence Limit	0.47148	0.570512
BIOPREVENT Model Upper Confidence Limit	0.471939	0.571343
BIOPREVENT Model Upper Confidence Limit	0.472792	0.572925
BIOPREVENT Model Upper Confidence Limit	0.473452	0.574184
BIOPREVENT Model Upper Confidence Limit	0.473468	0.574213
BIOPREVENT Model Upper Confidence Limit	0.47347	0.574219
BIOPREVENT Model Upper Confidence Limit	0.47373	0.574722
BIOPREVENT Model Upper Confidence Limit	0.47383	0.574917
BIOPREVENT Model Upper Confidence Limit	0.474144	0.575531
BIOPREVENT Model Upper Confidence Limit	0.475736	0.578736
BIOPREVENT Model Upper Confidence Limit	0.47613	0.579548
BIOPREVENT Model Upper Confidence Limit	0.477249	0.581897
BIOPREVENT Model Upper Confidence Limit	0.477384	0.582184
BIOPREVENT Model Upper Confidence Limit	0.478401	0.584369
BIOPREVENT Model Upper Confidence Limit	0.479332	0.586405
BIOPREVENT Model Upper Confidence Limit	0.479407	0.58657
BIOPREVENT Model Upper Confidence Limit	0.479752	0.587334
BIOPREVENT Model Upper Confidence Limit	0.479814	0.587471
BIOPREVENT Model Upper Confidence Limit	0.481781	0.591898
BIOPREVENT Model Upper Confidence Limit	0.482052	0.592515
BIOPREVENT Model Upper Confidence Limit	0.482215	0.59289
BIOPREVENT Model Upper Confidence Limit	0.482421	0.593361
BIOPREVENT Model Upper Confidence Limit	0.484393	0.597937
BIOPREVENT Model Upper Confidence Limit	0.484861	0.599033
BIOPREVENT Model Upper Confidence Limit	0.488074	0.606679
BIOPREVENT Model Upper Confidence Limit	0.488791	0.608406
BIOPREVENT Model Upper Confidence Limit	0.490515	0.612575
BIOPREVENT Model Upper Confidence Limit	0.491369	0.614651
BIOPREVENT Model Upper Confidence Limit	0.491429	0.614797
BIOPREVENT Model Upper Confidence Limit	0.491712	0.615484
BIOPREVENT Model Upper Confidence Limit	0.492243	0.616774
BIOPREVENT Model Upper Confidence Limit	0.493977	0.620993
BIOPREVENT Model Upper Confidence Limit	0.494452	0.62215
BIOPREVENT Model Upper Confidence Limit	0.494885	0.623199
BIOPREVENT Model Upper Confidence Limit	0.497433	0.629361
BIOPREVENT Model Upper Confidence Limit	0.499498	0.634301
BIOPREVENT Model Upper Confidence Limit	0.499718	0.634823
BIOPREVENT Model Upper Confidence Limit	0.500073	0.635661
BIOPREVENT Model Upper Confidence Limit	0.503278	0.642893
BIOPREVENT Model Upper Confidence Limit	0.503685	0.643769
BIOPREVENT Model Upper Confidence Limit	0.504098	0.644649
BIOPREVENT Model Upper Confidence Limit	0.504984	0.646507
BIOPREVENT Model Upper Confidence Limit	0.505107	0.646763
BIOPREVENT Model Upper Confidence Limit	0.505171	0.646895
BIOPREVENT Model Upper Confidence Limit	0.50703	0.650657
BIOPREVENT Model Upper Confidence Limit	0.508268	0.653082
BIOPREVENT Model Upper Confidence Limit	0.508626	0.653774
BIOPREVENT Model Upper Confidence Limit	0.509205	0.654882
BIOPREVENT Model Upper Confidence Limit	0.510584	0.657485
BIOPREVENT Model Upper Confidence Limit	0.510801	0.65789
BIOPREVENT Model Upper Confidence Limit	0.511191	0.658616
BIOPREVENT Model Upper Confidence Limit	0.511274	0.658769
BIOPREVENT Model Upper Confidence Limit	0.51188	0.65989
BIOPREVENT Model Upper Confidence Limit	0.512465	0.660966
BIOPREVENT Model Upper Confidence Limit	0.512696	0.661389
BIOPREVENT Model Upper Confidence Limit	0.512914	0.661789
BIOPREVENT Model Upper Confidence Limit	0.517221	0.669629
BIOPREVENT Model Upper Confidence Limit	0.517259	0.669699
BIOPREVENT Model Upper Confidence Limit	0.517299	0.669772
BIOPREVENT Model Upper Confidence Limit	0.519312	0.673477
BIOPREVENT Model Upper Confidence Limit	0.519325	0.6735
BIOPREVENT Model Upper Confidence Limit	0.521378	0.677354
BIOPREVENT Model Upper Confidence Limit	0.523114	0.680695
BIOPREVENT Model Upper Confidence Limit	0.523243	0.680948
BIOPREVENT Model Upper Confidence Limit	0.523528	0.681507
BIOPREVENT Model Upper Confidence Limit	0.524334	0.683098
BIOPREVENT Model Upper Confidence Limit	0.524568	0.683565
BIOPREVENT Model Upper Confidence Limit	0.527126	0.688793
BIOPREVENT Model Upper Confidence Limit	0.527629	0.689851
BIOPREVENT Model Upper Confidence Limit	0.528412	0.691518
BIOPREVENT Model Upper Confidence Limit	0.530229	0.695482
BIOPREVENT Model Upper Confidence Limit	0.532999	0.701798
BIOPREVENT Model Upper Confidence Limit	0.533805	0.703702
BIOPREVENT Model Upper Confidence Limit	0.536595	0.710519
BIOPREVENT Model Upper Confidence Limit	0.537027	0.711606
BIOPREVENT Model Upper Confidence Limit	0.537776	0.713516
BIOPREVENT Model Upper Confidence Limit	0.538987	0.716657
BIOPREVENT Model Upper Confidence Limit	0.539139	0.717056
BIOPREVENT Model Upper Confidence Limit	0.539644	0.718384
BIOPREVENT Model Upper Confidence Limit	0.540116	0.719617
BIOPREVENT Model Upper Confidence Limit	0.540719	0.721184
BIOPREVENT Model Upper Confidence Limit	0.542939	0.72688
BIOPREVENT Model Upper Confidence Limit	0.544257	0.730207
BIOPREVENT Model Upper Confidence Limit	0.545123	0.73237
BIOPREVENT Model Upper Confidence Limit	0.545553	0.733436
BIOPREVENT Model Upper Confidence Limit	0.548662	0.74102
BIOPREVENT Model Upper Confidence Limit	0.5491	0.742072
BIOPREVENT Model Upper Confidence Limit	0.550031	0.744292
BIOPREVENT Model Upper Confidence Limit	0.550753	0.745998
BIOPREVENT Model Upper Confidence Limit	0.557167	0.760688
BIOPREVENT Model Upper Confidence Limit	0.558277	0.763149
BIOPREVENT Model Upper Confidence Limit	0.560874	0.768822
BIOPREVENT Model Upper Confidence Limit	0.566813	0.781401
BIOPREVENT Model Upper Confidence Limit	0.56703	0.781851
BIOPREVENT Model Upper Confidence Limit	0.567553	0.782935
BIOPREVENT Model Upper Confidence Limit	0.569039	0.785995
BIOPREVENT Model Upper Confidence Limit	0.571092	0.790181
BIOPREVENT Model Upper Confidence Limit	0.573359	0.794758
BIOPREVENT Model Upper Confidence Limit	0.573382	0.794803
BIOPREVENT Model Upper Confidence Limit	0.573859	0.795759
BIOPREVENT Model Upper Confidence Limit	0.57441	0.796862
BIOPREVENT Model Upper Confidence Limit	0.575018	0.798078

## Sheet: Figure6B
Object	x-axis	y-axis
Point	0.0374054	-0.0071164
Point	0.0388611	-0.0071164
Point	0.051466	-0.0071164
Point	0.053717	-0.0071164
Point	0.0547042	-0.0071164
Point	0.0674436	0.215638
Point	0.0746999	-0.0071164
Point	0.0751435	-0.0071164
Point	0.0759134	-0.0071164
Point	0.0765659	-0.0071164
Point	0.0839555	-0.0071164
Point	0.0846772	-0.0071164
Point	0.088397	-0.00143237
Point	0.0885027	-0.0071164
Point	0.0937047	-0.0071164
Point	0.0944143	-0.0071164
Point	0.0963048	-0.0071164
Point	0.102328	0.0687647
Point	0.102338	-0.0071164
Point	0.1029	-0.0071164
Point	0.104445	-0.0071164
Point	0.106908	-0.0071164
Point	0.108782	-0.0071164
Point	0.116016	-0.0071164
Point	0.116534	1.00664
Point	0.116695	-0.0071164
Point	0.118393	-0.0071164
Point	0.119406	-0.0071164
Point	0.119501	1.02765
Point	0.122096	-0.0071164
Point	0.122637	-0.00280545
Point	0.124579	-0.0071164
Point	0.12694	0.221583
Point	0.129199	-0.0071164
Point	0.129538	1.01534
Point	0.129978	1.02297
Point	0.130071	1.01877
Point	0.132015	-0.0071164
Point	0.133939	1.02297
Point	0.136139	-0.0071164
Point	0.136652	-0.0071164
Point	0.136986	-0.0071164
Point	0.14201	-0.0071164
Point	0.142892	-0.0071164
Point	0.146052	-0.0071164
Point	0.14656	1.01877
Point	0.147685	-0.00702521
Point	0.151345	-0.0071164
Point	0.154816	-0.0071164
Point	0.156403	-0.0071164
Point	0.162684	-0.0071164
Point	0.163314	-0.0071164
Point	0.163551	-0.00143237
Point	0.163767	-0.0071164
Point	0.164074	-0.00613359
Point	0.167033	0.107121
Point	0.168338	-0.00280545
Point	0.16852	-0.0071164
Point	0.170491	-0.0071164
Point	0.172961	-0.0071164
Point	0.175623	1.01877
Point	0.176043	-0.0071164
Point	0.183446	0.286738
Point	0.183617	-0.0053789
Point	0.184531	-0.0071164
Point	0.18564	1.00664
Point	0.187256	-0.0071164
Point	0.191324	1.02297
Point	0.192002	-0.0071164
Point	0.19323	-0.0071164
Point	0.193247	1.00664
Point	0.195466	-0.00280545
Point	0.197703	-0.0071164
Point	0.198922	-0.0071164
Point	0.20104	-0.0071164
Point	0.202385	-0.0071164
Point	0.207956	-0.0071164
Point	0.209032	1.00664
Point	0.213882	-0.0071164
Point	0.218135	-0.0071164
Point	0.218238	-0.0071164
Point	0.220147	-0.0071164
Point	0.223788	-0.0071164
Point	0.226337	1.00214
Point	0.226919	-0.0071164
Point	0.233287	-0.0071164
Point	0.234766	1.02765
Point	0.236619	-0.0071164
Point	0.236956	-0.0071164
Point	0.237861	-0.0071164
Point	0.245451	-0.0071164
Point	0.249382	-0.0071164
Point	0.251287	1.00664
Point	0.253489	1.01877
Point	0.254523	1.02765
Point	0.25661	1.00664
Point	0.25664	-0.0071164
Point	0.25683	1.02765
Point	0.257643	-0.0071164
Point	0.257679	-0.0071164
Point	0.261194	-0.0071164
Point	0.266015	-0.00613359
Point	0.269122	-0.0071164
Point	0.269471	-0.00702521
Point	0.269542	-0.0071164
Point	0.2711	-0.0071164
Point	0.271481	-0.0071164
Point	0.271718	-0.0071164
Point	0.273173	0.178768
Point	0.274923	-0.0071164
Point	0.276186	-0.0071164
Point	0.277877	1.02297
Point	0.277886	0.297951
Point	0.280112	-0.00143237
Point	0.280761	-0.0071164
Point	0.282131	-0.0071164
Point	0.283976	-0.0071164
Point	0.284014	1.00938
Point	0.284166	1.01534
Point	0.286847	-0.0071164
Point	0.290061	-0.0053789
Point	0.290739	1.00214
Point	0.291997	-0.0071164
Point	0.294201	1.00664
Point	0.295194	-0.0071164
Point	0.295404	-0.00280545
Point	0.295478	-0.0071164
Point	0.296545	-0.0071164
Point	0.296946	1.00664
Point	0.297183	-0.00613359
Point	0.298383	-0.00280545
Point	0.29897	1.00664
Point	0.302318	-0.00613359
Point	0.302943	-0.0071164
Point	0.303706	-0.0071164
Point	0.305606	1.02297
Point	0.307879	-0.0071164
Point	0.307923	-0.0071164
Point	0.308174	-0.0071164
Point	0.30913	-0.0071164
Point	0.309334	-0.0066555
Point	0.30984	1.01534
Point	0.30991	1.01877
Point	0.310548	-0.0071164
Point	0.310553	1.01534
Point	0.311109	-0.0071164
Point	0.312836	1.00435
Point	0.313646	-0.00280545
Point	0.313908	-0.0071164
Point	0.314766	-0.0071164
Point	0.315534	1.00664
Point	0.316696	-0.0071164
Point	0.317373	-0.0071164
Point	0.318108	0.306618
Point	0.318526	-0.0071164
Point	0.318723	-0.0071164
Point	0.321009	-0.00280545
Point	0.321214	-0.0071164
Point	0.32149	-0.0071164
Point	0.321958	-0.0071164
Point	0.322737	0
Point	0.322996	-0.0071164
Point	0.323307	-0.0071164
Point	0.324982	-0.0071164
Point	0.325163	-0.00280545
Point	0.325595	1.00435
Point	0.325793	1.00938
Point	0.326024	1.02765
Point	0.326167	1.00664
Point	0.326446	-0.0071164
Point	0.328646	-0.0071164
Point	0.330173	-0.0071164
Point	0.330337	-0.0066555
Point	0.33088	1.00435
Point	0.331287	-0.0071164
Point	0.332141	-0.0071164
Point	0.33247	1.00664
Point	0.332878	1.01877
Point	0.333065	1.01877
Point	0.333589	1.02765
Point	0.333636	1.00664
Point	0.33494	-0.0071164
Point	0.335232	1.00938
Point	0.335236	1.02765
Point	0.336625	-0.0071164
Point	0.336995	-0.0071164
Point	0.338019	1.02765
Point	0.339332	-0.0071164
Point	0.340891	1.02765
Point	0.342368	-0.0071164
Point	0.344764	-0.0053789
Point	0.345509	1.00664
Point	0.346081	-0.0053789
Point	0.347507	-0.0071164
Point	0.347539	-0.0071164
Point	0.349263	1.01877
Point	0.34966	-0.0071164
Point	0.350282	-0.0071164
Point	0.350523	1.00664
Point	0.350701	-0.0071164
Point	0.351315	-0.0071164
Point	0.351404	-0.0071164
Point	0.353543	-0.0071164
Point	0.353621	-0.0071164
Point	0.354754	1.01877
Point	0.355003	-0.0071164
Point	0.355743	-0.0071164
Point	0.357745	-0.0071164
Point	0.358043	-0.0071164
Point	0.358786	1.01534
Point	0.359527	-0.0071164
Point	0.359842	1.01877
Point	0.360368	-0.0071164
Point	0.360659	-0.0071164
Point	0.361631	-0.0071164
Point	0.362294	-0.0071164
Point	0.363016	-0.0071164
Point	0.364597	-0.0071164
Point	0.365521	-0.0066555
Point	0.368262	1.00938
Point	0.368378	1.00664
Point	0.368614	-0.0071164
Point	0.369088	-0.0071164
Point	0.370585	-0.0071164
Point	0.370993	1.00435
Point	0.371093	-0.0071164
Point	0.371379	1.01534
Point	0.371458	1.02297
Point	0.373491	-0.0071164
Point	0.374173	-0.0071164
Point	0.374261	1.01534
Point	0.374449	-0.0071164
Point	0.376066	-0.00280545
Point	0.376849	1.01877
Point	0.377179	-0.0071164
Point	0.37874	-0.0071164
Point	0.379265	1.01233
Point	0.379688	-0.0071164
Point	0.38199	-0.0071164
Point	0.382289	1.01534
Point	0.382368	-0.0071164
Point	0.38333	-0.00280545
Point	0.383603	-0.0071164
Point	0.385452	-0.00280545
Point	0.386016	1.00664
Point	0.387149	-0.0071164
Point	0.38777	1.00938
Point	0.387912	-0.0071164
Point	0.388561	-0.0071164
Point	0.388805	1.00664
Point	0.391402	1.02765
Point	0.39175	1.01877
Point	0.392448	-0.0071164
Point	0.393183	-0.0071164
Point	0.393927	1.01877
Point	0.394385	1.02765
Point	0.395775	1.00435
Point	0.396253	1.02765
Point	0.396851	1.01534
Point	0.3971	-0.0071164
Point	0.397492	1.04443
Point	0.398333	0.246189
Point	0.398727	1.01877
Point	0.398766	-0.00280545
Point	0.399666	-0.0071164
Point	0.400565	1.00214
Point	0.401066	-0.0071164
Point	0.403285	-0.00613359
Point	0.404204	1.01877
Point	0.404456	1.01877
Point	0.404477	1.02765
Point	0.407583	0
Point	0.407742	-0.0071164
Point	0.408483	1.00664
Point	0.411272	1.01877
Point	0.412155	1.00214
Point	0.412408	1.00664
Point	0.412991	-0.0053789
Point	0.413313	-0.0071164
Point	0.413484	-0.0071164
Point	0.417007	1.01877
Point	0.417745	1.01534
Point	0.417886	-0.0071164
Point	0.418175	-0.0071164
Point	0.420169	-0.0071164
Point	0.421777	1.01233
Point	0.422924	-0.0071164
Point	0.42916	1.01877
Point	0.43029	-0.0071164
Point	0.431459	-0.0071164
Point	0.432166	-0.0071164
Point	0.433477	-0.0071164
Point	0.434223	1.02297
Point	0.43546	1.02297
Point	0.435806	-0.0071164
Point	0.437609	-0.0071164
Point	0.438038	1.02765
Point	0.440807	1.01534
Point	0.442676	-0.0053789
Point	0.442762	-0.0071164
Point	0.443292	-0.0071164
Point	0.446565	-0.0071164
Point	0.447106	1.01534
Point	0.448273	1.00664
Point	0.450163	-0.0071164
Point	0.455173	-0.00613359
Point	0.458014	-0.0071164
Point	0.465568	-0.0071164
Point	0.467603	-0.0071164
Point	0.470167	-0.0071164
Point	0.472485	-0.0071164
Point	0.473069	-0.0071164
Point	0.47648	-0.0071164
Point	0.481373	1.00938
Point	0.489685	-0.00280545
Point	0.494145	1.00938
Point	0.49657	-0.0071164
Point	0.500442	-0.0071164
Point	0.508694	-0.00702521
Point	0.510134	1.01534
Point	0.517304	-0.00370111
Point	0.519929	-0.0071164
Point	0.520932	1.00938
Point	0.531598	1.02297
Point	0.539609	-0.0071164
Point	0.543611	1.01877
Point	0.561418	-0.0071164
Point	0.581864	1.00938
BIOPREVENT Model Estimate	0.102328	0.119957
BIOPREVENT Model Estimate	0.102338	0.119967
BIOPREVENT Model Estimate	0.1029	0.120577
BIOPREVENT Model Estimate	0.104445	0.122247
BIOPREVENT Model Estimate	0.106908	0.124898
BIOPREVENT Model Estimate	0.108782	0.126905
BIOPREVENT Model Estimate	0.116016	0.134557
BIOPREVENT Model Estimate	0.116534	0.135099
BIOPREVENT Model Estimate	0.116695	0.135268
BIOPREVENT Model Estimate	0.118393	0.137036
BIOPREVENT Model Estimate	0.119406	0.138086
BIOPREVENT Model Estimate	0.119501	0.138185
BIOPREVENT Model Estimate	0.122096	0.140858
BIOPREVENT Model Estimate	0.122637	0.141412
BIOPREVENT Model Estimate	0.124579	0.143392
BIOPREVENT Model Estimate	0.12694	0.145779
BIOPREVENT Model Estimate	0.129199	0.148041
BIOPREVENT Model Estimate	0.129538	0.14838
BIOPREVENT Model Estimate	0.129978	0.148817
BIOPREVENT Model Estimate	0.130071	0.14891
BIOPREVENT Model Estimate	0.132015	0.150832
BIOPREVENT Model Estimate	0.133939	0.152717
BIOPREVENT Model Estimate	0.136139	0.154852
BIOPREVENT Model Estimate	0.136652	0.155346
BIOPREVENT Model Estimate	0.136986	0.155668
BIOPREVENT Model Estimate	0.14201	0.16062
BIOPREVENT Model Estimate	0.142892	0.161508
BIOPREVENT Model Estimate	0.146052	0.164732
BIOPREVENT Model Estimate	0.14656	0.165256
BIOPREVENT Model Estimate	0.147685	0.166422
BIOPREVENT Model Estimate	0.151345	0.17026
BIOPREVENT Model Estimate	0.154816	0.173953
BIOPREVENT Model Estimate	0.156403	0.175656
BIOPREVENT Model Estimate	0.162684	0.182459
BIOPREVENT Model Estimate	0.163314	0.183145
BIOPREVENT Model Estimate	0.163551	0.183404
BIOPREVENT Model Estimate	0.163767	0.183638
BIOPREVENT Model Estimate	0.164074	0.183973
BIOPREVENT Model Estimate	0.167033	0.187201
BIOPREVENT Model Estimate	0.168338	0.188624
BIOPREVENT Model Estimate	0.16852	0.188823
BIOPREVENT Model Estimate	0.170491	0.190972
BIOPREVENT Model Estimate	0.172961	0.193658
BIOPREVENT Model Estimate	0.175623	0.196542
BIOPREVENT Model Estimate	0.176043	0.196995
BIOPREVENT Model Estimate	0.183446	0.204897
BIOPREVENT Model Estimate	0.183617	0.205076
BIOPREVENT Model Estimate	0.184531	0.206036
BIOPREVENT Model Estimate	0.18564	0.207194
BIOPREVENT Model Estimate	0.187256	0.20887
BIOPREVENT Model Estimate	0.191324	0.213022
BIOPREVENT Model Estimate	0.192002	0.213703
BIOPREVENT Model Estimate	0.19323	0.214929
BIOPREVENT Model Estimate	0.193247	0.214946
BIOPREVENT Model Estimate	0.195466	0.217131
BIOPREVENT Model Estimate	0.197703	0.219296
BIOPREVENT Model Estimate	0.198922	0.220457
BIOPREVENT Model Estimate	0.20104	0.222442
BIOPREVENT Model Estimate	0.202385	0.223681
BIOPREVENT Model Estimate	0.207956	0.228611
BIOPREVENT Model Estimate	0.209032	0.229524
BIOPREVENT Model Estimate	0.213882	0.233462
BIOPREVENT Model Estimate	0.218135	0.236662
BIOPREVENT Model Estimate	0.218238	0.236736
BIOPREVENT Model Estimate	0.220147	0.238087
BIOPREVENT Model Estimate	0.223788	0.240626
BIOPREVENT Model Estimate	0.226337	0.242423
BIOPREVENT Model Estimate	0.226919	0.242836
BIOPREVENT Model Estimate	0.233287	0.247399
BIOPREVENT Model Estimate	0.234766	0.248472
BIOPREVENT Model Estimate	0.236619	0.249823
BIOPREVENT Model Estimate	0.236956	0.25007
BIOPREVENT Model Estimate	0.237861	0.250732
BIOPREVENT Model Estimate	0.245451	0.256355
BIOPREVENT Model Estimate	0.249382	0.259311
BIOPREVENT Model Estimate	0.251287	0.260752
BIOPREVENT Model Estimate	0.253489	0.262426
BIOPREVENT Model Estimate	0.254523	0.263215
BIOPREVENT Model Estimate	0.25661	0.264812
BIOPREVENT Model Estimate	0.25664	0.264835
BIOPREVENT Model Estimate	0.25683	0.264981
BIOPREVENT Model Estimate	0.257643	0.265605
BIOPREVENT Model Estimate	0.257679	0.265633
BIOPREVENT Model Estimate	0.261194	0.268344
BIOPREVENT Model Estimate	0.266015	0.272091
BIOPREVENT Model Estimate	0.269122	0.274521
BIOPREVENT Model Estimate	0.269471	0.274795
BIOPREVENT Model Estimate	0.269542	0.274851
BIOPREVENT Model Estimate	0.2711	0.276075
BIOPREVENT Model Estimate	0.271481	0.276374
BIOPREVENT Model Estimate	0.271718	0.276561
BIOPREVENT Model Estimate	0.273173	0.277707
BIOPREVENT Model Estimate	0.274923	0.27909
BIOPREVENT Model Estimate	0.276186	0.28009
BIOPREVENT Model Estimate	0.277877	0.28143
BIOPREVENT Model Estimate	0.277886	0.281438
BIOPREVENT Model Estimate	0.280112	0.283207
BIOPREVENT Model Estimate	0.280761	0.283724
BIOPREVENT Model Estimate	0.282131	0.284816
BIOPREVENT Model Estimate	0.283976	0.286289
BIOPREVENT Model Estimate	0.284014	0.28632
BIOPREVENT Model Estimate	0.284166	0.286441
BIOPREVENT Model Estimate	0.286847	0.288587
BIOPREVENT Model Estimate	0.290061	0.291167
BIOPREVENT Model Estimate	0.290739	0.291712
BIOPREVENT Model Estimate	0.291997	0.292724
BIOPREVENT Model Estimate	0.294201	0.294484
BIOPREVENT Model Estimate	0.295194	0.295271
BIOPREVENT Model Estimate	0.295404	0.295436
BIOPREVENT Model Estimate	0.295478	0.295495
BIOPREVENT Model Estimate	0.296545	0.296337
BIOPREVENT Model Estimate	0.296946	0.296653
BIOPREVENT Model Estimate	0.297183	0.29684
BIOPREVENT Model Estimate	0.298383	0.297787
BIOPREVENT Model Estimate	0.29897	0.298251
BIOPREVENT Model Estimate	0.302318	0.300928
BIOPREVENT Model Estimate	0.302943	0.301436
BIOPREVENT Model Estimate	0.303706	0.302061
BIOPREVENT Model Estimate	0.305606	0.303643
BIOPREVENT Model Estimate	0.307879	0.305597
BIOPREVENT Model Estimate	0.307923	0.305636
BIOPREVENT Model Estimate	0.308174	0.305856
BIOPREVENT Model Estimate	0.30913	0.306706
BIOPREVENT Model Estimate	0.309334	0.30689
BIOPREVENT Model Estimate	0.30984	0.307348
BIOPREVENT Model Estimate	0.30991	0.307412
BIOPREVENT Model Estimate	0.310548	0.307998
BIOPREVENT Model Estimate	0.310553	0.308002
BIOPREVENT Model Estimate	0.311109	0.308519
BIOPREVENT Model Estimate	0.312836	0.310166
BIOPREVENT Model Estimate	0.313646	0.310962
BIOPREVENT Model Estimate	0.313908	0.311222
BIOPREVENT Model Estimate	0.314766	0.312088
BIOPREVENT Model Estimate	0.315534	0.312879
BIOPREVENT Model Estimate	0.316696	0.314106
BIOPREVENT Model Estimate	0.317373	0.314839
BIOPREVENT Model Estimate	0.318108	0.315649
BIOPREVENT Model Estimate	0.318526	0.316117
BIOPREVENT Model Estimate	0.318723	0.31634
BIOPREVENT Model Estimate	0.321009	0.319015
BIOPREVENT Model Estimate	0.321214	0.319264
BIOPREVENT Model Estimate	0.32149	0.319601
BIOPREVENT Model Estimate	0.321958	0.320178
BIOPREVENT Model Estimate	0.322737	0.321157
BIOPREVENT Model Estimate	0.322996	0.321488
BIOPREVENT Model Estimate	0.323307	0.321887
BIOPREVENT Model Estimate	0.324982	0.324107
BIOPREVENT Model Estimate	0.325163	0.324353
BIOPREVENT Model Estimate	0.325595	0.324943
BIOPREVENT Model Estimate	0.325793	0.325213
BIOPREVENT Model Estimate	0.326024	0.32553
BIOPREVENT Model Estimate	0.326167	0.325727
BIOPREVENT Model Estimate	0.326446	0.326112
BIOPREVENT Model Estimate	0.328646	0.32919
BIOPREVENT Model Estimate	0.330173	0.331372
BIOPREVENT Model Estimate	0.330337	0.331608
BIOPREVENT Model Estimate	0.33088	0.332394
BIOPREVENT Model Estimate	0.331287	0.332985
BIOPREVENT Model Estimate	0.332141	0.334235
BIOPREVENT Model Estimate	0.33247	0.33472
BIOPREVENT Model Estimate	0.332878	0.335323
BIOPREVENT Model Estimate	0.333065	0.335599
BIOPREVENT Model Estimate	0.333589	0.336379
BIOPREVENT Model Estimate	0.333636	0.336448
BIOPREVENT Model Estimate	0.33494	0.338406
BIOPREVENT Model Estimate	0.335232	0.338848
BIOPREVENT Model Estimate	0.335236	0.338853
BIOPREVENT Model Estimate	0.336625	0.340971
BIOPREVENT Model Estimate	0.336995	0.34154
BIOPREVENT Model Estimate	0.338019	0.343122
BIOPREVENT Model Estimate	0.339332	0.345172
BIOPREVENT Model Estimate	0.340891	0.347638
BIOPREVENT Model Estimate	0.342368	0.350001
BIOPREVENT Model Estimate	0.344764	0.353892
BIOPREVENT Model Estimate	0.345509	0.355115
BIOPREVENT Model Estimate	0.346081	0.356061
BIOPREVENT Model Estimate	0.347507	0.358432
BIOPREVENT Model Estimate	0.347539	0.358485
BIOPREVENT Model Estimate	0.349263	0.361383
BIOPREVENT Model Estimate	0.34966	0.362054
BIOPREVENT Model Estimate	0.350282	0.363111
BIOPREVENT Model Estimate	0.350523	0.363522
BIOPREVENT Model Estimate	0.350701	0.363824
BIOPREVENT Model Estimate	0.351315	0.364873
BIOPREVENT Model Estimate	0.351404	0.365027
BIOPREVENT Model Estimate	0.353543	0.368714
BIOPREVENT Model Estimate	0.353621	0.368851
BIOPREVENT Model Estimate	0.354754	0.370824
BIOPREVENT Model Estimate	0.355003	0.371255
BIOPREVENT Model Estimate	0.355743	0.372492
BIOPREVENT Model Estimate	0.357745	0.375526
BIOPREVENT Model Estimate	0.358043	0.37594
BIOPREVENT Model Estimate	0.358786	0.376934
BIOPREVENT Model Estimate	0.359527	0.377869
BIOPREVENT Model Estimate	0.359842	0.378251
BIOPREVENT Model Estimate	0.360368	0.378869
BIOPREVENT Model Estimate	0.360659	0.3792
BIOPREVENT Model Estimate	0.361631	0.380252
BIOPREVENT Model Estimate	0.362294	0.380924
BIOPREVENT Model Estimate	0.363016	0.381617
BIOPREVENT Model Estimate	0.364597	0.383002
BIOPREVENT Model Estimate	0.365521	0.383735
BIOPREVENT Model Estimate	0.368262	0.385626
BIOPREVENT Model Estimate	0.368378	0.385698
BIOPREVENT Model Estimate	0.368614	0.385843
BIOPREVENT Model Estimate	0.369088	0.386127
BIOPREVENT Model Estimate	0.370585	0.386968
BIOPREVENT Model Estimate	0.370993	0.387185
BIOPREVENT Model Estimate	0.371093	0.387237
BIOPREVENT Model Estimate	0.371379	0.387386
BIOPREVENT Model Estimate	0.371458	0.387426
BIOPREVENT Model Estimate	0.373491	0.388428
BIOPREVENT Model Estimate	0.374173	0.388749
BIOPREVENT Model Estimate	0.374261	0.38879
BIOPREVENT Model Estimate	0.374449	0.388878
BIOPREVENT Model Estimate	0.376066	0.389625
BIOPREVENT Model Estimate	0.376849	0.389988
BIOPREVENT Model Estimate	0.377179	0.390142
BIOPREVENT Model Estimate	0.37874	0.390886
BIOPREVENT Model Estimate	0.379265	0.391145
BIOPREVENT Model Estimate	0.379688	0.391357
BIOPREVENT Model Estimate	0.38199	0.392601
BIOPREVENT Model Estimate	0.382289	0.392776
BIOPREVENT Model Estimate	0.382368	0.392822
BIOPREVENT Model Estimate	0.38333	0.39341
BIOPREVENT Model Estimate	0.383603	0.393585
BIOPREVENT Model Estimate	0.385452	0.394863
BIOPREVENT Model Estimate	0.386016	0.39529
BIOPREVENT Model Estimate	0.387149	0.396207
BIOPREVENT Model Estimate	0.38777	0.396705
BIOPREVENT Model Estimate	0.387912	0.396812
BIOPREVENT Model Estimate	0.388561	0.397262
BIOPREVENT Model Estimate	0.388805	0.397416
BIOPREVENT Model Estimate	0.391402	0.398588
BIOPREVENT Model Estimate	0.39175	0.398683
BIOPREVENT Model Estimate	0.392448	0.398833
BIOPREVENT Model Estimate	0.393183	0.398934
BIOPREVENT Model Estimate	0.393927	0.398979
BIOPREVENT Model Estimate	0.394385	0.39898
BIOPREVENT Model Estimate	0.395775	0.398862
BIOPREVENT Model Estimate	0.396253	0.398782
BIOPREVENT Model Estimate	0.396851	0.398656
BIOPREVENT Model Estimate	0.3971	0.398595
BIOPREVENT Model Estimate	0.397492	0.398489
BIOPREVENT Model Estimate	0.398333	0.398224
BIOPREVENT Model Estimate	0.398727	0.398084
BIOPREVENT Model Estimate	0.398766	0.398069
BIOPREVENT Model Estimate	0.399666	0.397707
BIOPREVENT Model Estimate	0.400565	0.397298
BIOPREVENT Model Estimate	0.401066	0.397051
BIOPREVENT Model Estimate	0.403285	0.395817
BIOPREVENT Model Estimate	0.404204	0.395251
BIOPREVENT Model Estimate	0.404456	0.395091
BIOPREVENT Model Estimate	0.404477	0.395078
BIOPREVENT Model Estimate	0.407583	0.393002
BIOPREVENT Model Estimate	0.407742	0.392892
BIOPREVENT Model Estimate	0.408483	0.392381
BIOPREVENT Model Estimate	0.411272	0.390479
BIOPREVENT Model Estimate	0.412155	0.389901
BIOPREVENT Model Estimate	0.412408	0.389739
BIOPREVENT Model Estimate	0.412991	0.389372
BIOPREVENT Model Estimate	0.413313	0.389174
BIOPREVENT Model Estimate	0.413484	0.38907
BIOPREVENT Model Estimate	0.417007	0.3872
BIOPREVENT Model Estimate	0.417745	0.38689
BIOPREVENT Model Estimate	0.417886	0.386835
BIOPREVENT Model Estimate	0.418175	0.386725
BIOPREVENT Model Estimate	0.420169	0.386127
BIOPREVENT Model Estimate	0.421777	0.385873
BIOPREVENT Model Estimate	0.422924	0.385833
BIOPREVENT Model Estimate	0.42916	0.386023
BIOPREVENT Model Estimate	0.43029	0.386072
BIOPREVENT Model Estimate	0.431459	0.386127
BIOPREVENT Model Estimate	0.432166	0.386163
BIOPREVENT Model Estimate	0.433477	0.386232
BIOPREVENT Model Estimate	0.434223	0.386275
BIOPREVENT Model Estimate	0.43546	0.386349
BIOPREVENT Model Estimate	0.435806	0.38637
BIOPREVENT Model Estimate	0.437609	0.386488
BIOPREVENT Model Estimate	0.438038	0.386518
BIOPREVENT Model Estimate	0.440807	0.386722
BIOPREVENT Model Estimate	0.442676	0.386873
BIOPREVENT Model Estimate	0.442762	0.38688
BIOPREVENT Model Estimate	0.443292	0.386925
BIOPREVENT Model Estimate	0.446565	0.387217
BIOPREVENT Model Estimate	0.447106	0.387269
BIOPREVENT Model Estimate	0.448273	0.387382
BIOPREVENT Model Estimate	0.450163	0.387573
BIOPREVENT Model Estimate	0.455173	0.388122
BIOPREVENT Model Estimate	0.458014	0.38846
BIOPREVENT Model Estimate	0.465568	0.389444
BIOPREVENT Model Estimate	0.467603	0.389729
BIOPREVENT Model Estimate	0.470167	0.3901
BIOPREVENT Model Estimate	0.472485	0.390444
BIOPREVENT Model Lower Confidence Limit	0.102328	0.00119761
BIOPREVENT Model Lower Confidence Limit	0.102338	0.00121445
BIOPREVENT Model Lower Confidence Limit	0.1029	0.00226228
BIOPREVENT Model Lower Confidence Limit	0.104445	0.00512569
BIOPREVENT Model Lower Confidence Limit	0.106908	0.00964694
BIOPREVENT Model Lower Confidence Limit	0.108782	0.013051
BIOPREVENT Model Lower Confidence Limit	0.116016	0.0258883
BIOPREVENT Model Lower Confidence Limit	0.116534	0.0267887
BIOPREVENT Model Lower Confidence Limit	0.116695	0.0270689
BIOPREVENT Model Lower Confidence Limit	0.118393	0.0300004
BIOPREVENT Model Lower Confidence Limit	0.119406	0.031735
BIOPREVENT Model Lower Confidence Limit	0.119501	0.0318984
BIOPREVENT Model Lower Confidence Limit	0.122096	0.0362964
BIOPREVENT Model Lower Confidence Limit	0.122637	0.0372052
BIOPREVENT Model Lower Confidence Limit	0.124579	0.0404456
BIOPREVENT Model Lower Confidence Limit	0.12694	0.0443352
BIOPREVENT Model Lower Confidence Limit	0.129199	0.0480062
BIOPREVENT Model Lower Confidence Limit	0.129538	0.0485541
BIOPREVENT Model Lower Confidence Limit	0.129978	0.0492612
BIOPREVENT Model Lower Confidence Limit	0.130071	0.0494114
BIOPREVENT Model Lower Confidence Limit	0.132015	0.0525148
BIOPREVENT Model Lower Confidence Limit	0.133939	0.0555497
BIOPREVENT Model Lower Confidence Limit	0.136139	0.0589774
BIOPREVENT Model Lower Confidence Limit	0.136652	0.0597697
BIOPREVENT Model Lower Confidence Limit	0.136986	0.0602847
BIOPREVENT Model Lower Confidence Limit	0.14201	0.0680563
BIOPREVENT Model Lower Confidence Limit	0.142892	0.0694203
BIOPREVENT Model Lower Confidence Limit	0.146052	0.0742919
BIOPREVENT Model Lower Confidence Limit	0.14656	0.075072
BIOPREVENT Model Lower Confidence Limit	0.147685	0.0767946
BIOPREVENT Model Lower Confidence Limit	0.151345	0.082348
BIOPREVENT Model Lower Confidence Limit	0.154816	0.0875141
BIOPREVENT Model Lower Confidence Limit	0.156403	0.0898363
BIOPREVENT Model Lower Confidence Limit	0.162684	0.0987261
BIOPREVENT Model Lower Confidence Limit	0.163314	0.099588
BIOPREVENT Model Lower Confidence Limit	0.163551	0.0999118
BIOPREVENT Model Lower Confidence Limit	0.163767	0.100204
BIOPREVENT Model Lower Confidence Limit	0.164074	0.100621
BIOPREVENT Model Lower Confidence Limit	0.167033	0.104559
BIOPREVENT Model Lower Confidence Limit	0.168338	0.106253
BIOPREVENT Model Lower Confidence Limit	0.16852	0.106487
BIOPREVENT Model Lower Confidence Limit	0.170491	0.108992
BIOPREVENT Model Lower Confidence Limit	0.172961	0.112044
BIOPREVENT Model Lower Confidence Limit	0.175623	0.11523
BIOPREVENT Model Lower Confidence Limit	0.176043	0.115723
BIOPREVENT Model Lower Confidence Limit	0.183446	0.124013
BIOPREVENT Model Lower Confidence Limit	0.183617	0.124196
BIOPREVENT Model Lower Confidence Limit	0.184531	0.12517
BIOPREVENT Model Lower Confidence Limit	0.18564	0.126339
BIOPREVENT Model Lower Confidence Limit	0.187256	0.12802
BIOPREVENT Model Lower Confidence Limit	0.191324	0.132151
BIOPREVENT Model Lower Confidence Limit	0.192002	0.132827
BIOPREVENT Model Lower Confidence Limit	0.19323	0.134044
BIOPREVENT Model Lower Confidence Limit	0.193247	0.134061
BIOPREVENT Model Lower Confidence Limit	0.195466	0.136239
BIOPREVENT Model Lower Confidence Limit	0.197703	0.138415
BIOPREVENT Model Lower Confidence Limit	0.198922	0.139594
BIOPREVENT Model Lower Confidence Limit	0.20104	0.141635
BIOPREVENT Model Lower Confidence Limit	0.202385	0.142929
BIOPREVENT Model Lower Confidence Limit	0.207956	0.148293
BIOPREVENT Model Lower Confidence Limit	0.209032	0.149334
BIOPREVENT Model Lower Confidence Limit	0.213882	0.154057
BIOPREVENT Model Lower Confidence Limit	0.218135	0.158241
BIOPREVENT Model Lower Confidence Limit	0.218238	0.158342
BIOPREVENT Model Lower Confidence Limit	0.220147	0.160228
BIOPREVENT Model Lower Confidence Limit	0.223788	0.163718
BIOPREVENT Model Lower Confidence Limit	0.226337	0.166029
BIOPREVENT Model Lower Confidence Limit	0.226919	0.16654
BIOPREVENT Model Lower Confidence Limit	0.233287	0.171696
BIOPREVENT Model Lower Confidence Limit	0.234766	0.172776
BIOPREVENT Model Lower Confidence Limit	0.236619	0.174065
BIOPREVENT Model Lower Confidence Limit	0.236956	0.174292
BIOPREVENT Model Lower Confidence Limit	0.237861	0.174889
BIOPREVENT Model Lower Confidence Limit	0.245451	0.179316
BIOPREVENT Model Lower Confidence Limit	0.249382	0.181279
BIOPREVENT Model Lower Confidence Limit	0.251287	0.182178
BIOPREVENT Model Lower Confidence Limit	0.253489	0.183193
BIOPREVENT Model Lower Confidence Limit	0.254523	0.183666
BIOPREVENT Model Lower Confidence Limit	0.25661	0.184621
BIOPREVENT Model Lower Confidence Limit	0.25664	0.184634
BIOPREVENT Model Lower Confidence Limit	0.25683	0.184722
BIOPREVENT Model Lower Confidence Limit	0.257643	0.185097
BIOPREVENT Model Lower Confidence Limit	0.257679	0.185114
BIOPREVENT Model Lower Confidence Limit	0.261194	0.18679
BIOPREVENT Model Lower Confidence Limit	0.266015	0.189331
BIOPREVENT Model Lower Confidence Limit	0.269122	0.191197
BIOPREVENT Model Lower Confidence Limit	0.269471	0.19142
BIOPREVENT Model Lower Confidence Limit	0.269542	0.191466
BIOPREVENT Model Lower Confidence Limit	0.2711	0.192506
BIOPREVENT Model Lower Confidence Limit	0.271481	0.192769
BIOPREVENT Model Lower Confidence Limit	0.271718	0.192935
BIOPREVENT Model Lower Confidence Limit	0.273173	0.193992
BIOPREVENT Model Lower Confidence Limit	0.274923	0.195349
BIOPREVENT Model Lower Confidence Limit	0.276186	0.19639
BIOPREVENT Model Lower Confidence Limit	0.277877	0.197869
BIOPREVENT Model Lower Confidence Limit	0.277886	0.197877
BIOPREVENT Model Lower Confidence Limit	0.280112	0.199981
BIOPREVENT Model Lower Confidence Limit	0.280761	0.200629
BIOPREVENT Model Lower Confidence Limit	0.282131	0.202049
BIOPREVENT Model Lower Confidence Limit	0.283976	0.204076
BIOPREVENT Model Lower Confidence Limit	0.284014	0.20412
BIOPREVENT Model Lower Confidence Limit	0.284166	0.204292
BIOPREVENT Model Lower Confidence Limit	0.286847	0.207493
BIOPREVENT Model Lower Confidence Limit	0.290061	0.211687
BIOPREVENT Model Lower Confidence Limit	0.290739	0.212619
BIOPREVENT Model Lower Confidence Limit	0.291997	0.214386
BIOPREVENT Model Lower Confidence Limit	0.294201	0.217411
BIOPREVENT Model Lower Confidence Limit	0.295194	0.218702
BIOPREVENT Model Lower Confidence Limit	0.295404	0.218969
BIOPREVENT Model Lower Confidence Limit	0.295478	0.219063
BIOPREVENT Model Lower Confidence Limit	0.296545	0.220392
BIOPREVENT Model Lower Confidence Limit	0.296946	0.22088
BIOPREVENT Model Lower Confidence Limit	0.297183	0.221166
BIOPREVENT Model Lower Confidence Limit	0.298383	0.222582
BIOPREVENT Model Lower Confidence Limit	0.29897	0.223258
BIOPREVENT Model Lower Confidence Limit	0.302318	0.22693
BIOPREVENT Model Lower Confidence Limit	0.302943	0.227588
BIOPREVENT Model Lower Confidence Limit	0.303706	0.228382
BIOPREVENT Model Lower Confidence Limit	0.305606	0.230326
BIOPREVENT Model Lower Confidence Limit	0.307879	0.232626
BIOPREVENT Model Lower Confidence Limit	0.307923	0.232671
BIOPREVENT Model Lower Confidence Limit	0.308174	0.232925
BIOPREVENT Model Lower Confidence Limit	0.30913	0.233897
BIOPREVENT Model Lower Confidence Limit	0.309334	0.234106
BIOPREVENT Model Lower Confidence Limit	0.30984	0.234625
BIOPREVENT Model Lower Confidence Limit	0.30991	0.234697
BIOPREVENT Model Lower Confidence Limit	0.310548	0.235357
BIOPREVENT Model Lower Confidence Limit	0.310553	0.235362
BIOPREVENT Model Lower Confidence Limit	0.311109	0.235943
BIOPREVENT Model Lower Confidence Limit	0.312836	0.237788
BIOPREVENT Model Lower Confidence Limit	0.313646	0.238682
BIOPREVENT Model Lower Confidence Limit	0.313908	0.238974
BIOPREVENT Model Lower Confidence Limit	0.314766	0.23995
BIOPREVENT Model Lower Confidence Limit	0.315534	0.240847
BIOPREVENT Model Lower Confidence Limit	0.316696	0.24225
BIOPREVENT Model Lower Confidence Limit	0.317373	0.243096
BIOPREVENT Model Lower Confidence Limit	0.318108	0.244039
BIOPREVENT Model Lower Confidence Limit	0.318526	0.244587
BIOPREVENT Model Lower Confidence Limit	0.318723	0.244849
BIOPREVENT Model Lower Confidence Limit	0.321009	0.248047
BIOPREVENT Model Lower Confidence Limit	0.321214	0.248349
BIOPREVENT Model Lower Confidence Limit	0.32149	0.248759
BIOPREVENT Model Lower Confidence Limit	0.321958	0.249466
BIOPREVENT Model Lower Confidence Limit	0.322737	0.250672
BIOPREVENT Model Lower Confidence Limit	0.322996	0.251082
BIOPREVENT Model Lower Confidence Limit	0.323307	0.251579
BIOPREVENT Model Lower Confidence Limit	0.324982	0.254367
BIOPREVENT Model Lower Confidence Limit	0.325163	0.254677
BIOPREVENT Model Lower Confidence Limit	0.325595	0.255417
BIOPREVENT Model Lower Confidence Limit	0.325793	0.255753
BIOPREVENT Model Lower Confidence Limit	0.326024	0.256147
BIOPREVENT Model Lower Confidence Limit	0.326167	0.256389
BIOPREVENT Model Lower Confidence Limit	0.326446	0.256863
BIOPREVENT Model Lower Confidence Limit	0.328646	0.260559
BIOPREVENT Model Lower Confidence Limit	0.330173	0.263097
BIOPREVENT Model Lower Confidence Limit	0.330337	0.263367
BIOPREVENT Model Lower Confidence Limit	0.33088	0.264265
BIOPREVENT Model Lower Confidence Limit	0.331287	0.264935
BIOPREVENT Model Lower Confidence Limit	0.332141	0.26634
BIOPREVENT Model Lower Confidence Limit	0.33247	0.266882
BIOPREVENT Model Lower Confidence Limit	0.332878	0.267551
BIOPREVENT Model Lower Confidence Limit	0.333065	0.267857
BIOPREVENT Model Lower Confidence Limit	0.333589	0.268716
BIOPREVENT Model Lower Confidence Limit	0.333636	0.268792
BIOPREVENT Model Lower Confidence Limit	0.33494	0.270925
BIOPREVENT Model Lower Confidence Limit	0.335232	0.271403
BIOPREVENT Model Lower Confidence Limit	0.335236	0.271409
BIOPREVENT Model Lower Confidence Limit	0.336625	0.273678
BIOPREVENT Model Lower Confidence Limit	0.336995	0.274283
BIOPREVENT Model Lower Confidence Limit	0.338019	0.275955
BIOPREVENT Model Lower Confidence Limit	0.339332	0.2781
BIOPREVENT Model Lower Confidence Limit	0.340891	0.280656
BIOPREVENT Model Lower Confidence Limit	0.342368	0.283083
BIOPREVENT Model Lower Confidence Limit	0.344764	0.287043
BIOPREVENT Model Lower Confidence Limit	0.345509	0.28828
BIOPREVENT Model Lower Confidence Limit	0.346081	0.289234
BIOPREVENT Model Lower Confidence Limit	0.347507	0.291616
BIOPREVENT Model Lower Confidence Limit	0.347539	0.291669
BIOPREVENT Model Lower Confidence Limit	0.349263	0.294566
BIOPREVENT Model Lower Confidence Limit	0.34966	0.295234
BIOPREVENT Model Lower Confidence Limit	0.350282	0.296285
BIOPREVENT Model Lower Confidence Limit	0.350523	0.296692
BIOPREVENT Model Lower Confidence Limit	0.350701	0.296993
BIOPREVENT Model Lower Confidence Limit	0.351315	0.298031
BIOPREVENT Model Lower Confidence Limit	0.351404	0.298182
BIOPREVENT Model Lower Confidence Limit	0.353543	0.301802
BIOPREVENT Model Lower Confidence Limit	0.353621	0.301936
BIOPREVENT Model Lower Confidence Limit	0.354754	0.303849
BIOPREVENT Model Lower Confidence Limit	0.355003	0.304265
BIOPREVENT Model Lower Confidence Limit	0.355743	0.305457
BIOPREVENT Model Lower Confidence Limit	0.357745	0.308371
BIOPREVENT Model Lower Confidence Limit	0.358043	0.308769
BIOPREVENT Model Lower Confidence Limit	0.358786	0.309722
BIOPREVENT Model Lower Confidence Limit	0.359527	0.31062
BIOPREVENT Model Lower Confidence Limit	0.359842	0.310986
BIOPREVENT Model Lower Confidence Limit	0.360368	0.31158
BIOPREVENT Model Lower Confidence Limit	0.360659	0.311897
BIOPREVENT Model Lower Confidence Limit	0.361631	0.312907
BIOPREVENT Model Lower Confidence Limit	0.362294	0.313553
BIOPREVENT Model Lower Confidence Limit	0.363016	0.314218
BIOPREVENT Model Lower Confidence Limit	0.364597	0.315544
BIOPREVENT Model Lower Confidence Limit	0.365521	0.31624
BIOPREVENT Model Lower Confidence Limit	0.368262	0.318003
BIOPREVENT Model Lower Confidence Limit	0.368378	0.318069
BIOPREVENT Model Lower Confidence Limit	0.368614	0.318199
BIOPREVENT Model Lower Confidence Limit	0.369088	0.318454
BIOPREVENT Model Lower Confidence Limit	0.370585	0.319186
BIOPREVENT Model Lower Confidence Limit	0.370993	0.319368
BIOPREVENT Model Lower Confidence Limit	0.371093	0.319412
BIOPREVENT Model Lower Confidence Limit	0.371379	0.319534
BIOPREVENT Model Lower Confidence Limit	0.371458	0.319567
BIOPREVENT Model Lower Confidence Limit	0.373491	0.320339
BIOPREVENT Model Lower Confidence Limit	0.374173	0.320566
BIOPREVENT Model Lower Confidence Limit	0.374261	0.320594
BIOPREVENT Model Lower Confidence Limit	0.374449	0.320654
BIOPREVENT Model Lower Confidence Limit	0.376066	0.321127
BIOPREVENT Model Lower Confidence Limit	0.376849	0.321335
BIOPREVENT Model Lower Confidence Limit	0.377179	0.321419
BIOPREVENT Model Lower Confidence Limit	0.37874	0.321793
BIOPREVENT Model Lower Confidence Limit	0.379265	0.321912
BIOPREVENT Model Lower Confidence Limit	0.379688	0.322007
BIOPREVENT Model Lower Confidence Limit	0.38199	0.322514
BIOPREVENT Model Lower Confidence Limit	0.382289	0.32258
BIOPREVENT Model Lower Confidence Limit	0.382368	0.322598
BIOPREVENT Model Lower Confidence Limit	0.38333	0.322817
BIOPREVENT Model Lower Confidence Limit	0.383603	0.322881
BIOPREVENT Model Lower Confidence Limit	0.385452	0.323346
BIOPREVENT Model Lower Confidence Limit	0.386016	0.323501
BIOPREVENT Model Lower Confidence Limit	0.387149	0.323838
BIOPREVENT Model Lower Confidence Limit	0.38777	0.324013
BIOPREVENT Model Lower Confidence Limit	0.387912	0.324048
BIOPREVENT Model Lower Confidence Limit	0.388561	0.324184
BIOPREVENT Model Lower Confidence Limit	0.388805	0.324226
BIOPREVENT Model Lower Confidence Limit	0.391402	0.324356
BIOPREVENT Model Lower Confidence Limit	0.39175	0.324334
BIOPREVENT Model Lower Confidence Limit	0.392448	0.324261
BIOPREVENT Model Lower Confidence Limit	0.393183	0.324147
BIOPREVENT Model Lower Confidence Limit	0.393927	0.323993
BIOPREVENT Model Lower Confidence Limit	0.394385	0.323879
BIOPREVENT Model Lower Confidence Limit	0.395775	0.32345
BIOPREVENT Model Lower Confidence Limit	0.396253	0.323274
BIOPREVENT Model Lower Confidence Limit	0.396851	0.323034
BIOPREVENT Model Lower Confidence Limit	0.3971	0.322928
BIOPREVENT Model Lower Confidence Limit	0.397492	0.322752
BIOPREVENT Model Lower Confidence Limit	0.398333	0.322345
BIOPREVENT Model Lower Confidence Limit	0.398727	0.32214
BIOPREVENT Model Lower Confidence Limit	0.398766	0.322119
BIOPREVENT Model Lower Confidence Limit	0.399666	0.321616
BIOPREVENT Model Lower Confidence Limit	0.400565	0.321067
BIOPREVENT Model Lower Confidence Limit	0.401066	0.320742
BIOPREVENT Model Lower Confidence Limit	0.403285	0.319147
BIOPREVENT Model Lower Confidence Limit	0.404204	0.318416
BIOPREVENT Model Lower Confidence Limit	0.404456	0.318209
BIOPREVENT Model Lower Confidence Limit	0.404477	0.318191
BIOPREVENT Model Lower Confidence Limit	0.407583	0.315418
BIOPREVENT Model Lower Confidence Limit	0.407742	0.315266
BIOPREVENT Model Lower Confidence Limit	0.408483	0.314549
BIOPREVENT Model Lower Confidence Limit	0.411272	0.311723
BIOPREVENT Model Lower Confidence Limit	0.412155	0.310798
BIOPREVENT Model Lower Confidence Limit	0.412408	0.310532
BIOPREVENT Model Lower Confidence Limit	0.412991	0.309916
BIOPREVENT Model Lower Confidence Limit	0.413313	0.309575
BIOPREVENT Model Lower Confidence Limit	0.413484	0.309394
BIOPREVENT Model Lower Confidence Limit	0.417007	0.3057
BIOPREVENT Model Lower Confidence Limit	0.417745	0.304953
BIOPREVENT Model Lower Confidence Limit	0.417886	0.304811
BIOPREVENT Model Lower Confidence Limit	0.418175	0.304524
BIOPREVENT Model Lower Confidence Limit	0.420169	0.302619
BIOPREVENT Model Lower Confidence Limit	0.421777	0.301213
BIOPREVENT Model Lower Confidence Limit	0.422924	0.300299
BIOPREVENT Model Lower Confidence Limit	0.42916	0.295686
BIOPREVENT Model Lower Confidence Limit	0.43029	0.294882
BIOPREVENT Model Lower Confidence Limit	0.431459	0.294061
BIOPREVENT Model Lower Confidence Limit	0.432166	0.29357
BIOPREVENT Model Lower Confidence Limit	0.433477	0.292668
BIOPREVENT Model Lower Confidence Limit	0.434223	0.292161
BIOPREVENT Model Lower Confidence Limit	0.43546	0.291329
BIOPREVENT Model Lower Confidence Limit	0.435806	0.291098
BIOPREVENT Model Lower Confidence Limit	0.437609	0.28991
BIOPREVENT Model Lower Confidence Limit	0.438038	0.28963
BIOPREVENT Model Lower Confidence Limit	0.440807	0.287852
BIOPREVENT Model Lower Confidence Limit	0.442676	0.286677
BIOPREVENT Model Lower Confidence Limit	0.442762	0.286623
BIOPREVENT Model Lower Confidence Limit	0.443292	0.286293
BIOPREVENT Model Lower Confidence Limit	0.446565	0.284285
BIOPREVENT Model Lower Confidence Limit	0.447106	0.283957
BIOPREVENT Model Lower Confidence Limit	0.448273	0.283252
BIOPREVENT Model Lower Confidence Limit	0.450163	0.282118
BIOPREVENT Model Lower Confidence Limit	0.455173	0.279137
BIOPREVENT Model Lower Confidence Limit	0.458014	0.277445
BIOPREVENT Model Lower Confidence Limit	0.465568	0.272853
BIOPREVENT Model Lower Confidence Limit	0.467603	0.271574
BIOPREVENT Model Lower Confidence Limit	0.470167	0.269928
BIOPREVENT Model Lower Confidence Limit	0.472485	0.268402
BIOPREVENT Model Upper Confidence Limit	0.102328	0.238717
BIOPREVENT Model Upper Confidence Limit	0.102338	0.23872
BIOPREVENT Model Upper Confidence Limit	0.1029	0.238892
BIOPREVENT Model Upper Confidence Limit	0.104445	0.239369
BIOPREVENT Model Upper Confidence Limit	0.106908	0.24015
BIOPREVENT Model Upper Confidence Limit	0.108782	0.240759
BIOPREVENT Model Upper Confidence Limit	0.116016	0.243226
BIOPREVENT Model Upper Confidence Limit	0.116534	0.243409
BIOPREVENT Model Upper Confidence Limit	0.116695	0.243467
BIOPREVENT Model Upper Confidence Limit	0.118393	0.244072
BIOPREVENT Model Upper Confidence Limit	0.119406	0.244437
BIOPREVENT Model Upper Confidence Limit	0.119501	0.244472
BIOPREVENT Model Upper Confidence Limit	0.122096	0.245419
BIOPREVENT Model Upper Confidence Limit	0.122637	0.245618
BIOPREVENT Model Upper Confidence Limit	0.124579	0.246338
BIOPREVENT Model Upper Confidence Limit	0.12694	0.247223
BIOPREVENT Model Upper Confidence Limit	0.129199	0.248077
BIOPREVENT Model Upper Confidence Limit	0.129538	0.248206
BIOPREVENT Model Upper Confidence Limit	0.129978	0.248373
BIOPREVENT Model Upper Confidence Limit	0.130071	0.248408
BIOPREVENT Model Upper Confidence Limit	0.132015	0.249149
BIOPREVENT Model Upper Confidence Limit	0.133939	0.249884
BIOPREVENT Model Upper Confidence Limit	0.136139	0.250727
BIOPREVENT Model Upper Confidence Limit	0.136652	0.250923
BIOPREVENT Model Upper Confidence Limit	0.136986	0.251052
BIOPREVENT Model Upper Confidence Limit	0.14201	0.253183
BIOPREVENT Model Upper Confidence Limit	0.142892	0.253596
BIOPREVENT Model Upper Confidence Limit	0.146052	0.255172
BIOPREVENT Model Upper Confidence Limit	0.14656	0.255441
BIOPREVENT Model Upper Confidence Limit	0.147685	0.256049
BIOPREVENT Model Upper Confidence Limit	0.151345	0.258171
BIOPREVENT Model Upper Confidence Limit	0.154816	0.260392
BIOPREVENT Model Upper Confidence Limit	0.156403	0.261476
BIOPREVENT Model Upper Confidence Limit	0.162684	0.266192
BIOPREVENT Model Upper Confidence Limit	0.163314	0.266701
BIOPREVENT Model Upper Confidence Limit	0.163551	0.266896
BIOPREVENT Model Upper Confidence Limit	0.163767	0.267072
BIOPREVENT Model Upper Confidence Limit	0.164074	0.267326
BIOPREVENT Model Upper Confidence Limit	0.167033	0.269843
BIOPREVENT Model Upper Confidence Limit	0.168338	0.270995
BIOPREVENT Model Upper Confidence Limit	0.16852	0.271158
BIOPREVENT Model Upper Confidence Limit	0.170491	0.272952
BIOPREVENT Model Upper Confidence Limit	0.172961	0.275273
BIOPREVENT Model Upper Confidence Limit	0.175623	0.277854
BIOPREVENT Model Upper Confidence Limit	0.176043	0.278268
BIOPREVENT Model Upper Confidence Limit	0.183446	0.28578
BIOPREVENT Model Upper Confidence Limit	0.183617	0.285956
BIOPREVENT Model Upper Confidence Limit	0.184531	0.286901
BIOPREVENT Model Upper Confidence Limit	0.18564	0.288049
BIOPREVENT Model Upper Confidence Limit	0.187256	0.289719
BIOPREVENT Model Upper Confidence Limit	0.191324	0.293893
BIOPREVENT Model Upper Confidence Limit	0.192002	0.294579
BIOPREVENT Model Upper Confidence Limit	0.19323	0.295814
BIOPREVENT Model Upper Confidence Limit	0.193247	0.29583
BIOPREVENT Model Upper Confidence Limit	0.195466	0.298024
BIOPREVENT Model Upper Confidence Limit	0.197703	0.300177
BIOPREVENT Model Upper Confidence Limit	0.198922	0.30132
BIOPREVENT Model Upper Confidence Limit	0.20104	0.303249
BIOPREVENT Model Upper Confidence Limit	0.202385	0.304433
BIOPREVENT Model Upper Confidence Limit	0.207956	0.30893
BIOPREVENT Model Upper Confidence Limit	0.209032	0.309714
BIOPREVENT Model Upper Confidence Limit	0.213882	0.312867
BIOPREVENT Model Upper Confidence Limit	0.218135	0.315083
BIOPREVENT Model Upper Confidence Limit	0.218238	0.31513
BIOPREVENT Model Upper Confidence Limit	0.220147	0.315945
BIOPREVENT Model Upper Confidence Limit	0.223788	0.317534
BIOPREVENT Model Upper Confidence Limit	0.226337	0.318817
BIOPREVENT Model Upper Confidence Limit	0.226919	0.319131
BIOPREVENT Model Upper Confidence Limit	0.233287	0.323102
BIOPREVENT Model Upper Confidence Limit	0.234766	0.324169
BIOPREVENT Model Upper Confidence Limit	0.236619	0.325581
BIOPREVENT Model Upper Confidence Limit	0.236956	0.325848
BIOPREVENT Model Upper Confidence Limit	0.237861	0.326575
BIOPREVENT Model Upper Confidence Limit	0.245451	0.333394
BIOPREVENT Model Upper Confidence Limit	0.249382	0.337342
BIOPREVENT Model Upper Confidence Limit	0.251287	0.339326
BIOPREVENT Model Upper Confidence Limit	0.253489	0.341658
BIOPREVENT Model Upper Confidence Limit	0.254523	0.342764
BIOPREVENT Model Upper Confidence Limit	0.25661	0.345003
BIOPREVENT Model Upper Confidence Limit	0.25664	0.345036
BIOPREVENT Model Upper Confidence Limit	0.25683	0.34524
BIOPREVENT Model Upper Confidence Limit	0.257643	0.346113
BIOPREVENT Model Upper Confidence Limit	0.257679	0.346151
BIOPREVENT Model Upper Confidence Limit	0.261194	0.349897
BIOPREVENT Model Upper Confidence Limit	0.266015	0.354851
BIOPREVENT Model Upper Confidence Limit	0.269122	0.357846
BIOPREVENT Model Upper Confidence Limit	0.269471	0.35817
BIOPREVENT Model Upper Confidence Limit	0.269542	0.358235
BIOPREVENT Model Upper Confidence Limit	0.2711	0.359645
BIOPREVENT Model Upper Confidence Limit	0.271481	0.359979
BIOPREVENT Model Upper Confidence Limit	0.271718	0.360186
BIOPREVENT Model Upper Confidence Limit	0.273173	0.361423
BIOPREVENT Model Upper Confidence Limit	0.274923	0.362831
BIOPREVENT Model Upper Confidence Limit	0.276186	0.363789
BIOPREVENT Model Upper Confidence Limit	0.277877	0.364992
BIOPREVENT Model Upper Confidence Limit	0.277886	0.364998
BIOPREVENT Model Upper Confidence Limit	0.280112	0.366434
BIOPREVENT Model Upper Confidence Limit	0.280761	0.366819
BIOPREVENT Model Upper Confidence Limit	0.282131	0.367582
BIOPREVENT Model Upper Confidence Limit	0.283976	0.368502
BIOPREVENT Model Upper Confidence Limit	0.284014	0.36852
BIOPREVENT Model Upper Confidence Limit	0.284166	0.368589
BIOPREVENT Model Upper Confidence Limit	0.286847	0.369681
BIOPREVENT Model Upper Confidence Limit	0.290061	0.370647
BIOPREVENT Model Upper Confidence Limit	0.290739	0.370806
BIOPREVENT Model Upper Confidence Limit	0.291997	0.371062
BIOPREVENT Model Upper Confidence Limit	0.294201	0.371557
BIOPREVENT Model Upper Confidence Limit	0.295194	0.371839
BIOPREVENT Model Upper Confidence Limit	0.295404	0.371904
BIOPREVENT Model Upper Confidence Limit	0.295478	0.371927
BIOPREVENT Model Upper Confidence Limit	0.296545	0.372281
BIOPREVENT Model Upper Confidence Limit	0.296946	0.372425
BIOPREVENT Model Upper Confidence Limit	0.297183	0.372513
BIOPREVENT Model Upper Confidence Limit	0.298383	0.372991
BIOPREVENT Model Upper Confidence Limit	0.29897	0.373244
BIOPREVENT Model Upper Confidence Limit	0.302318	0.374926
BIOPREVENT Model Upper Confidence Limit	0.302943	0.375285
BIOPREVENT Model Upper Confidence Limit	0.303706	0.375741
BIOPREVENT Model Upper Confidence Limit	0.305606	0.376961
BIOPREVENT Model Upper Confidence Limit	0.307879	0.378569
BIOPREVENT Model Upper Confidence Limit	0.307923	0.378601
BIOPREVENT Model Upper Confidence Limit	0.308174	0.378788
BIOPREVENT Model Upper Confidence Limit	0.30913	0.379516
BIOPREVENT Model Upper Confidence Limit	0.309334	0.379674
BIOPREVENT Model Upper Confidence Limit	0.30984	0.380072
BIOPREVENT Model Upper Confidence Limit	0.30991	0.380127
BIOPREVENT Model Upper Confidence Limit	0.310548	0.380639
BIOPREVENT Model Upper Confidence Limit	0.310553	0.380643
BIOPREVENT Model Upper Confidence Limit	0.311109	0.381095
BIOPREVENT Model Upper Confidence Limit	0.312836	0.382544
BIOPREVENT Model Upper Confidence Limit	0.313646	0.383243
BIOPREVENT Model Upper Confidence Limit	0.313908	0.383471
BIOPREVENT Model Upper Confidence Limit	0.314766	0.384226
BIOPREVENT Model Upper Confidence Limit	0.315534	0.384911
BIOPREVENT Model Upper Confidence Limit	0.316696	0.385962
BIOPREVENT Model Upper Confidence Limit	0.317373	0.386582
BIOPREVENT Model Upper Confidence Limit	0.318108	0.38726
BIOPREVENT Model Upper Confidence Limit	0.318526	0.387647
BIOPREVENT Model Upper Confidence Limit	0.318723	0.387831
BIOPREVENT Model Upper Confidence Limit	0.321009	0.389984
BIOPREVENT Model Upper Confidence Limit	0.321214	0.390179
BIOPREVENT Model Upper Confidence Limit	0.32149	0.390443
BIOPREVENT Model Upper Confidence Limit	0.321958	0.390891
BIOPREVENT Model Upper Confidence Limit	0.322737	0.391642
BIOPREVENT Model Upper Confidence Limit	0.322996	0.391893
BIOPREVENT Model Upper Confidence Limit	0.323307	0.392195
BIOPREVENT Model Upper Confidence Limit	0.324982	0.393847
BIOPREVENT Model Upper Confidence Limit	0.325163	0.394029
BIOPREVENT Model Upper Confidence Limit	0.325595	0.394469
BIOPREVENT Model Upper Confidence Limit	0.325793	0.394673
BIOPREVENT Model Upper Confidence Limit	0.326024	0.394914
BIOPREVENT Model Upper Confidence Limit	0.326167	0.395064
BIOPREVENT Model Upper Confidence Limit	0.326446	0.395361
BIOPREVENT Model Upper Confidence Limit	0.328646	0.397821
BIOPREVENT Model Upper Confidence Limit	0.330173	0.399647
BIOPREVENT Model Upper Confidence Limit	0.330337	0.399848
BIOPREVENT Model Upper Confidence Limit	0.33088	0.400523
BIOPREVENT Model Upper Confidence Limit	0.331287	0.401035
BIOPREVENT Model Upper Confidence Limit	0.332141	0.402129
BIOPREVENT Model Upper Confidence Limit	0.33247	0.402558
BIOPREVENT Model Upper Confidence Limit	0.332878	0.403095
BIOPREVENT Model Upper Confidence Limit	0.333065	0.403342
BIOPREVENT Model Upper Confidence Limit	0.333589	0.404042
BIOPREVENT Model Upper Confidence Limit	0.333636	0.404105
BIOPREVENT Model Upper Confidence Limit	0.33494	0.405887
BIOPREVENT Model Upper Confidence Limit	0.335232	0.406293
BIOPREVENT Model Upper Confidence Limit	0.335236	0.406298
BIOPREVENT Model Upper Confidence Limit	0.336625	0.408264
BIOPREVENT Model Upper Confidence Limit	0.336995	0.408797
BIOPREVENT Model Upper Confidence Limit	0.338019	0.41029
BIOPREVENT Model Upper Confidence Limit	0.339332	0.412244
BIOPREVENT Model Upper Confidence Limit	0.340891	0.414619
BIOPREVENT Model Upper Confidence Limit	0.342368	0.416918
BIOPREVENT Model Upper Confidence Limit	0.344764	0.420741
BIOPREVENT Model Upper Confidence Limit	0.345509	0.421951
BIOPREVENT Model Upper Confidence Limit	0.346081	0.422888
BIOPREVENT Model Upper Confidence Limit	0.347507	0.425247
BIOPREVENT Model Upper Confidence Limit	0.347539	0.4253
BIOPREVENT Model Upper Confidence Limit	0.349263	0.428199
BIOPREVENT Model Upper Confidence Limit	0.34966	0.428873
BIOPREVENT Model Upper Confidence Limit	0.350282	0.429936
BIOPREVENT Model Upper Confidence Limit	0.350523	0.430351
BIOPREVENT Model Upper Confidence Limit	0.350701	0.430656
BIOPREVENT Model Upper Confidence Limit	0.351315	0.431716
BIOPREVENT Model Upper Confidence Limit	0.351404	0.431872
BIOPREVENT Model Upper Confidence Limit	0.353543	0.435626
BIOPREVENT Model Upper Confidence Limit	0.353621	0.435766
BIOPREVENT Model Upper Confidence Limit	0.354754	0.437799
BIOPREVENT Model Upper Confidence Limit	0.355003	0.438245
BIOPREVENT Model Upper Confidence Limit	0.355743	0.439528
BIOPREVENT Model Upper Confidence Limit	0.357745	0.442681
BIOPREVENT Model Upper Confidence Limit	0.358043	0.443112
BIOPREVENT Model Upper Confidence Limit	0.358786	0.444146
BIOPREVENT Model Upper Confidence Limit	0.359527	0.445119
BIOPREVENT Model Upper Confidence Limit	0.359842	0.445516
BIOPREVENT Model Upper Confidence Limit	0.360368	0.446159
BIOPREVENT Model Upper Confidence Limit	0.360659	0.446502
BIOPREVENT Model Upper Confidence Limit	0.361631	0.447596
BIOPREVENT Model Upper Confidence Limit	0.362294	0.448296
BIOPREVENT Model Upper Confidence Limit	0.363016	0.449016
BIOPREVENT Model Upper Confidence Limit	0.364597	0.450461
BIOPREVENT Model Upper Confidence Limit	0.365521	0.451229
BIOPREVENT Model Upper Confidence Limit	0.368262	0.453249
BIOPREVENT Model Upper Confidence Limit	0.368378	0.453328
BIOPREVENT Model Upper Confidence Limit	0.368614	0.453486
BIOPREVENT Model Upper Confidence Limit	0.369088	0.453799
BIOPREVENT Model Upper Confidence Limit	0.370585	0.45475
BIOPREVENT Model Upper Confidence Limit	0.370993	0.455002
BIOPREVENT Model Upper Confidence Limit	0.371093	0.455063
BIOPREVENT Model Upper Confidence Limit	0.371379	0.455238
BIOPREVENT Model Upper Confidence Limit	0.371458	0.455286
BIOPREVENT Model Upper Confidence Limit	0.373491	0.456517
BIOPREVENT Model Upper Confidence Limit	0.374173	0.456932
BIOPREVENT Model Upper Confidence Limit	0.374261	0.456986
BIOPREVENT Model Upper Confidence Limit	0.374449	0.457102
BIOPREVENT Model Upper Confidence Limit	0.376066	0.458123
BIOPREVENT Model Upper Confidence Limit	0.376849	0.458641
BIOPREVENT Model Upper Confidence Limit	0.377179	0.458864
BIOPREVENT Model Upper Confidence Limit	0.37874	0.459979
BIOPREVENT Model Upper Confidence Limit	0.379265	0.460377
BIOPREVENT Model Upper Confidence Limit	0.379688	0.460708
BIOPREVENT Model Upper Confidence Limit	0.38199	0.462689
BIOPREVENT Model Upper Confidence Limit	0.382289	0.462971
BIOPREVENT Model Upper Confidence Limit	0.382368	0.463046
BIOPREVENT Model Upper Confidence Limit	0.38333	0.464004
BIOPREVENT Model Upper Confidence Limit	0.383603	0.464288
BIOPREVENT Model Upper Confidence Limit	0.385452	0.46638
BIOPREVENT Model Upper Confidence Limit	0.386016	0.467078
BIOPREVENT Model Upper Confidence Limit	0.387149	0.468576
BIOPREVENT Model Upper Confidence Limit	0.38777	0.469396
BIOPREVENT Model Upper Confidence Limit	0.387912	0.469575
BIOPREVENT Model Upper Confidence Limit	0.388561	0.470339
BIOPREVENT Model Upper Confidence Limit	0.388805	0.470606
BIOPREVENT Model Upper Confidence Limit	0.391402	0.472819
BIOPREVENT Model Upper Confidence Limit	0.39175	0.473033
BIOPREVENT Model Upper Confidence Limit	0.392448	0.473406
BIOPREVENT Model Upper Confidence Limit	0.393183	0.473721
BIOPREVENT Model Upper Confidence Limit	0.393927	0.473966
BIOPREVENT Model Upper Confidence Limit	0.394385	0.47408
BIOPREVENT Model Upper Confidence Limit	0.395775	0.474273
BIOPREVENT Model Upper Confidence Limit	0.396253	0.47429
BIOPREVENT Model Upper Confidence Limit	0.396851	0.474277
BIOPREVENT Model Upper Confidence Limit	0.3971	0.474262
BIOPREVENT Model Upper Confidence Limit	0.397492	0.474226
BIOPREVENT Model Upper Confidence Limit	0.398333	0.474104
BIOPREVENT Model Upper Confidence Limit	0.398727	0.474027
BIOPREVENT Model Upper Confidence Limit	0.398766	0.474019
BIOPREVENT Model Upper Confidence Limit	0.399666	0.473799
BIOPREVENT Model Upper Confidence Limit	0.400565	0.473529
BIOPREVENT Model Upper Confidence Limit	0.401066	0.473359
BIOPREVENT Model Upper Confidence Limit	0.403285	0.472486
BIOPREVENT Model Upper Confidence Limit	0.404204	0.472086
BIOPREVENT Model Upper Confidence Limit	0.404456	0.471973
BIOPREVENT Model Upper Confidence Limit	0.404477	0.471964
BIOPREVENT Model Upper Confidence Limit	0.407583	0.470586
BIOPREVENT Model Upper Confidence Limit	0.407742	0.470518
BIOPREVENT Model Upper Confidence Limit	0.408483	0.470212
BIOPREVENT Model Upper Confidence Limit	0.411272	0.469236
BIOPREVENT Model Upper Confidence Limit	0.412155	0.469005
BIOPREVENT Model Upper Confidence Limit	0.412408	0.468947
BIOPREVENT Model Upper Confidence Limit	0.412991	0.468829
BIOPREVENT Model Upper Confidence Limit	0.413313	0.468773
BIOPREVENT Model Upper Confidence Limit	0.413484	0.468747
BIOPREVENT Model Upper Confidence Limit	0.417007	0.4687
BIOPREVENT Model Upper Confidence Limit	0.417745	0.468828
BIOPREVENT Model Upper Confidence Limit	0.417886	0.468858
BIOPREVENT Model Upper Confidence Limit	0.418175	0.468927
BIOPREVENT Model Upper Confidence Limit	0.420169	0.469636
BIOPREVENT Model Upper Confidence Limit	0.421777	0.470533
BIOPREVENT Model Upper Confidence Limit	0.422924	0.471367
BIOPREVENT Model Upper Confidence Limit	0.42916	0.47636
BIOPREVENT Model Upper Confidence Limit	0.43029	0.477262
BIOPREVENT Model Upper Confidence Limit	0.431459	0.478193
BIOPREVENT Model Upper Confidence Limit	0.432166	0.478756
BIOPREVENT Model Upper Confidence Limit	0.433477	0.479797
BIOPREVENT Model Upper Confidence Limit	0.434223	0.480389
BIOPREVENT Model Upper Confidence Limit	0.43546	0.481369
BIOPREVENT Model Upper Confidence Limit	0.435806	0.481642
BIOPREVENT Model Upper Confidence Limit	0.437609	0.483067
BIOPREVENT Model Upper Confidence Limit	0.438038	0.483406
BIOPREVENT Model Upper Confidence Limit	0.440807	0.485593
BIOPREVENT Model Upper Confidence Limit	0.442676	0.487069
BIOPREVENT Model Upper Confidence Limit	0.442762	0.487136
BIOPREVENT Model Upper Confidence Limit	0.443292	0.487556
BIOPREVENT Model Upper Confidence Limit	0.446565	0.49015
BIOPREVENT Model Upper Confidence Limit	0.447106	0.490581
BIOPREVENT Model Upper Confidence Limit	0.448273	0.491511
BIOPREVENT Model Upper Confidence Limit	0.450163	0.493027
BIOPREVENT Model Upper Confidence Limit	0.455173	0.497107
BIOPREVENT Model Upper Confidence Limit	0.458014	0.499474
BIOPREVENT Model Upper Confidence Limit	0.465568	0.506036
BIOPREVENT Model Upper Confidence Limit	0.467603	0.507885
BIOPREVENT Model Upper Confidence Limit	0.470167	0.510271
BIOPREVENT Model Upper Confidence Limit	0.472485	0.512486

[truncated: 7 more sheets: Figure6C, SuppFigure1, SuppFigure2, SuppFigure3, SuppFigure4, SuppFigure5A, SuppFigure5B]
